# Supplementary material for: Benzimidazolium 3,5-dicarb­oxy­benzoate trihydrate
Source: Acta Crystallogr Sect E Struct Rep Online. 2010 Jun 23;66(Pt 7):o1738. doi: 10.1107/S1600536810023305 (PMC3006944; doi:10.1107/S1600536810023305)
Supplement: Supplementary file 1 [file e-66-o1738-sup1.cif]

##############################################################################
###                                                                        ###
###        Electronic paper (Acta Crystallographica Section E)             ###
###                                                                        ###
##############################################################################
#                                                                            #
# This CIF contains the data in a paper accepted for publication in Acta     #
# Crystallographica Section E. It conforms to the requirements of Notes      #
# for Authors for Section E, and has been peer reviewed under the auspices   #
# of the IUCr Commission on Journals.                                        #
#                                                                            #
# Full details of the Crystallographic Information File format               #
# are given in the paper "The Crystallographic Information File (CIF):       #
# a New Standard Archive File for Crystallography" by S. R. Hall, F. H.      #
# Allen and I. D. Brown [Acta Cryst. (1991), A47, 655-685].                  #
#                                                                            #
# The current version of the core CIF dictionary is obtainable from          #
# ftp://ftp.iucr.org/pub/cif_core.dic. The current version number is 2.4.    #
#                                                                            #
# Software is freely available for graphical display of the structure(s) in  #
# this CIF.  For information consult the CIF home page http://www.iucr.org/  #
# cif/home.html                                                              #
#                                                                            #
# This file may be used for bona fide research purposes within the           #
# scientific community so long as proper attribution is given to the journal # 
# article from which it was obtained.                                        #
#                                                                            #
##############################################################################
                                             
data_I
_audit_creation_method     SHELXL-97
_chemical_name_systematic
;
Benzimidazolium 3,5-dicarboxybenzoate trihydrate
;
_chemical_name_common     ?
_chemical_formula_moiety     'C7 H7 N2 +, C9 H5 O6 -, 3(H2 O)'
_chemical_formula_sum     'C16 H18 N2 O9'
_chemical_formula_iupac     'C7 H7 N2 +, C9 H5 O6 -, 3H2 O'
_chemical_formula_weight     382.32
_chemical_melting_point     ?
_symmetry_cell_setting     triclinic
_symmetry_space_group_name_H-M     'P 1'
_symmetry_space_group_name_hall     P1
loop_
    _symmetry_equiv_pos_as_xyz
    'x, y, z'
_cell_length_a     3.8478(2)
_cell_length_b     10.2231(6)
_cell_length_c     11.2982(7)
_cell_angle_alpha     85.5220(10)
_cell_angle_beta     80.7070(10)
_cell_angle_gamma     81.8260(10)
_cell_volume     433.45(4)
_cell_formula_units_Z     1
_cell_measurement_reflns_used     1795
_cell_measurement_theta_min     2.80
_cell_measurement_theta_max     27.89
_cell_measurement_temperature     296(2)
_exptl_crystal_description     block
_exptl_crystal_colour     colourless
_exptl_crystal_size_max     0.24
_exptl_crystal_size_mid     0.22
_exptl_crystal_size_min     0.20
_exptl_crystal_density_diffrn     1.465
_exptl_crystal_density_meas     ?
_exptl_crystal_density_method     'not measured'
_exptl_crystal_F_000     200
_exptl_absorpt_coefficient_mu     0.122
_exptl_absorpt_correction_type     multi-scan
_exptl_absorpt_process_details     '(SADABS; Sheldrick, 1996)'
_exptl_absorpt_correction_T_min     0.9714
_exptl_absorpt_correction_T_max     0.9761
_exptl_special_details
;
;
_diffrn_ambient_temperature     296(2)
_diffrn_radiation_type     MoK\a
_diffrn_radiation_wavelength     0.71073
_diffrn_radiation_source     'fine-focus sealed tube'
_diffrn_radiation_monochromator     graphite
_diffrn_measurement_device_type     'Bruker APEXII CCD area-detector'
_diffrn_measurement_method     'phi and omega scans'
_diffrn_detector_area_resol_mean     ?
_diffrn_reflns_number     2240
_diffrn_reflns_av_R_equivalents     0.0081
_diffrn_reflns_av_sigmaI/netI     0.0147
_diffrn_reflns_theta_min     2.02
_diffrn_reflns_theta_max     25.02
_diffrn_reflns_theta_full     25.02
_diffrn_measured_fraction_theta_max     0.995
_diffrn_measured_fraction_theta_full     0.995
_diffrn_reflns_limit_h_min     -4
_diffrn_reflns_limit_h_max     4
_diffrn_reflns_limit_k_min     -12
_diffrn_reflns_limit_k_max     5
_diffrn_reflns_limit_l_min     -13
_diffrn_reflns_limit_l_max     13
_diffrn_standards_number     ?
_diffrn_standards_interval_count     ?
_diffrn_standards_interval_time     ?
_diffrn_standards_decay_%     ?
_refine_special_details
;
Refinement of <i>F</i>^2^ against ALL reflections. The weighted <i>R</i>-factor
<i>wR</i> and goodness of fit <i>S</i> are based on <i>F</i>^2^, conventional
<i>R</i>-factors <i>R</i> are based on <i>F</i>, with <i>F</i> set to zero for
negative <i>F</i>^2^. The threshold expression of <i>F</i>^2^ >
\s(<i>F</i>^2^) is used only for calculating <i>R</i>-factors(gt) <i>etc</i>.
and is not relevant to the choice of reflections for refinement.
<i>R</i>-factors based on <i>F</i>^2^ are statistically about twice as large
as those based on <i>F</i>, and <i>R</i>- factors based on ALL data will be
even larger.
;
_reflns_number_total     1536
_reflns_number_gt     1478
_reflns_threshold_expression     I>2sigma(I)
_refine_ls_structure_factor_coef     Fsqd
_refine_ls_matrix_type     full
_refine_ls_R_factor_all     0.0295
_refine_ls_R_factor_gt     0.0283
_refine_ls_wR_factor_gt     0.0714
_refine_ls_wR_factor_ref     0.0729
_refine_ls_goodness_of_fit_ref     1.041
_refine_ls_restrained_S_all     1.039
_refine_ls_number_reflns     1536
_refine_ls_number_parameters     246
_refine_ls_number_restraints     3
_refine_ls_hydrogen_treatment     constr
_refine_ls_weighting_scheme     calc
_refine_ls_weighting_details
         'calc w=1/[\s^2^(Fo^2^)+(0.0522P)^2^+0.0236P] where P=(Fo^2^+2Fc^2^)/3'
_atom_sites_solution_hydrogens     geom
_atom_sites_solution_primary     direct
_atom_sites_solution_secondary     difmap
_refine_ls_shift/su_max     0.000
_refine_ls_shift/su_mean     0.000
_refine_diff_density_max     0.137
_refine_diff_density_min     -0.185
_refine_ls_extinction_method     none
_refine_ls_extinction_coef     ?
loop_
    _atom_type_symbol
    _atom_type_description
    _atom_type_scat_dispersion_real
    _atom_type_scat_dispersion_imag
    _atom_type_scat_source
    'C' 'C' 0.0033 0.0000
                         'International Tables Vol C Tables 4.2.6.8 and 6.1.1.4'
    'H' 'H' 0.0000 0.0000
                         'International Tables Vol C Tables 4.2.6.8 and 6.1.1.4'
    'N' 'N' 0.0061 0.0000
                         'International Tables Vol C Tables 4.2.6.8 and 6.1.1.4'
    'O' 'O' 0.0106 0.0000
                         'International Tables Vol C Tables 4.2.6.8 and 6.1.1.4'
_computing_data_collection     'APEX2 (Bruker, 2003)'
_computing_cell_refinement     'SAINT (Bruker, 2001)'
_computing_data_reduction     'SAINT (Bruker, 2001)'
_computing_structure_solution     'SHELXS97 (Sheldrick, 2008)'
_computing_structure_refinement     'SHELXL97 (Sheldrick, 2008)'
_computing_molecular_graphics
;
SHELXTL (Sheldrick, 2008) and DIAMOND (Brandenburg & Berndt,
1999)
;
_computing_publication_material     'SHELXL97 (Sheldrick, 2008)'
loop_
    _atom_site_type_symbol
    _atom_site_label
    _atom_site_fract_x
    _atom_site_fract_y
    _atom_site_fract_z
    _atom_site_U_iso_or_equiv
    _atom_site_adp_type
    _atom_site_calc_flag
    _atom_site_refinement_flags
    _atom_site_occupancy
    _atom_site_disorder_assembly
    _atom_site_disorder_group
    O O1 0.8287(5) 0.63795(18) 1.20720(14) 0.0482(4) Uani d . 1 . .
    O O2 0.9531(6) 0.44710(18) 1.11874(15) 0.0581(5) Uani d . 1 . .
    O O3 1.2332(6) 0.50067(17) 0.65819(16) 0.0552(5) Uani d . 1 . .
    O O4 0.9893(5) 0.68726(18) 0.57532(15) 0.0546(5) Uani d . 1 . .
    H H4 1.1005 0.6561 0.5135 0.082 Uiso calc R 1 . .
    O O5 0.2872(6) 1.03786(17) 0.80326(17) 0.0596(5) Uani d . 1 . .
    O O6 0.1819(5) 1.01258(17) 1.00192(16) 0.0544(5) Uani d . 1 . .
    H H6 0.0662 1.0858 0.9946 0.082 Uiso calc R 1 . .
    N N1 -0.0881(6) 0.2463(2) 0.52127(19) 0.0457(5) Uani d . 1 . .
    H H1 -0.1644 0.2470 0.5971 0.055 Uiso calc R 1 . .
    N N2 0.0014(6) 0.3109(2) 0.33346(19) 0.0458(5) Uani d . 1 . .
    H H2 -0.0077 0.3595 0.2681 0.055 Uiso calc R 1 . .
    C C1 0.1306(6) 0.1435(2) 0.4635(2) 0.0384(5) Uani d . 1 . .
    C C2 0.1892(6) 0.1855(2) 0.3429(2) 0.0387(5) Uani d . 1 . .
    C C3 0.3998(7) 0.1058(3) 0.2576(2) 0.0497(6) Uani d . 1 . .
    H H3 0.4411 0.1336 0.1769 0.060 Uiso calc R 1 . .
    C C4 0.5439(7) -0.0170(3) 0.2996(3) 0.0587(7) Uani d . 1 . .
    H H4A 0.6863 -0.0735 0.2455 0.070 Uiso calc R 1 . .
    C C5 0.4822(8) -0.0587(3) 0.4207(3) 0.0592(8) Uani d . 1 . .
    H H5 0.5843 -0.1424 0.4450 0.071 Uiso calc R 1 . .
    C C6 0.2766(7) 0.0196(3) 0.5047(3) 0.0507(6) Uani d . 1 . .
    H H6A 0.2364 -0.0086 0.5854 0.061 Uiso calc R 1 . .
    C C7 -0.1607(7) 0.3433(2) 0.4406(2) 0.0482(6) Uani d . 1 . .
    H H7 -0.3052 0.4227 0.4574 0.058 Uiso calc R 1 . .
    C C8 0.7899(5) 0.6418(2) 1.00125(19) 0.0329(5) Uani d . 1 . .
    C C9 0.9324(5) 0.5896(2) 0.89162(19) 0.0325(4) Uani d . 1 . .
    H H9 1.0628 0.5057 0.8895 0.039 Uiso calc R 1 . .
    C C10 0.8824(6) 0.6614(2) 0.78491(19) 0.0320(4) Uani d . 1 . .
    C C11 0.6801(5) 0.7855(2) 0.78785(19) 0.0332(4) Uani d . 1 . .
    H H11 0.6451 0.8336 0.7165 0.040 Uiso calc R 1 . .
    C C12 0.5300(6) 0.8377(2) 0.8973(2) 0.0339(5) Uani d . 1 . .
    C C13 0.5874(5) 0.7666(2) 1.00353(19) 0.0336(4) Uani d . 1 . .
    H H13 0.4907 0.8023 1.0768 0.040 Uiso calc R 1 . .
    C C14 0.8615(6) 0.5697(2) 1.11777(19) 0.0367(5) Uani d . 1 . .
    C C15 1.0532(6) 0.6071(2) 0.66716(18) 0.0358(5) Uani d . 1 . .
    C C16 0.3216(6) 0.9717(2) 0.8957(2) 0.0388(5) Uani d . 1 . .
    O O7 0.8307(6) 0.24730(19) 0.9861(2) 0.0668(6) Uani d . 1 . .
    H H7A 0.8766 0.3119 1.0213 0.100 Uiso d R 1 . .
    H H7B 0.7602 0.2814 0.9216 0.100 Uiso d R 1 . .
    O O8 0.5721(6) 0.27703(19) 0.75910(17) 0.0584(5) Uani d . 1 . .
    H H8A 0.4356 0.2174 0.7739 0.088 Uiso d R 1 . .
    H H8B 0.4373 0.3479 0.7446 0.088 Uiso d R 1 . .
    O O9 0.2592(5) 0.60054(19) 0.37164(15) 0.0520(5) Uani d . 1 . .
    H H9A 0.1063 0.6114 0.3240 0.078 Uiso d R 1 . .
    H H9B 0.4479 0.6232 0.3300 0.078 Uiso d R 1 . .
loop_
    _atom_site_aniso_label
    _atom_site_aniso_U_11
    _atom_site_aniso_U_22
    _atom_site_aniso_U_33
    _atom_site_aniso_U_12
    _atom_site_aniso_U_13
    _atom_site_aniso_U_23
    O1 0.0596(10) 0.0565(10) 0.0271(8) 0.0005(8) -0.0094(7) -0.0032(7)
    O2 0.0961(15) 0.0393(9) 0.0363(9) 0.0075(9) -0.0217(9) 0.0072(7)
    O3 0.0797(12) 0.0418(10) 0.0325(9) 0.0211(9) -0.0007(8) 0.0009(7)
    O4 0.0773(12) 0.0496(10) 0.0247(8) 0.0198(9) 0.0002(8) 0.0047(7)
    O5 0.0951(15) 0.0369(9) 0.0398(10) 0.0166(9) -0.0136(9) 0.0021(8)
    O6 0.0812(13) 0.0359(9) 0.0385(9) 0.0153(8) -0.0060(9) -0.0032(7)
    N1 0.0534(11) 0.0466(12) 0.0355(11) -0.0055(9) -0.0028(9) -0.0024(9)
    N2 0.0611(13) 0.0366(10) 0.0406(11) -0.0060(9) -0.0160(10) 0.0087(8)
    C1 0.0440(11) 0.0384(11) 0.0346(11) -0.0078(9) -0.0119(9) 0.0034(9)
    C2 0.0462(12) 0.0371(12) 0.0355(11) -0.0099(10) -0.0131(10) 0.0036(9)
    C3 0.0536(14) 0.0597(16) 0.0371(13) -0.0118(12) -0.0048(11) -0.0075(12)
    C4 0.0533(15) 0.0527(16) 0.072(2) -0.0013(12) -0.0138(14) -0.0202(14)
    C5 0.0596(16) 0.0382(13) 0.082(2) 0.0024(11) -0.0281(15) 0.0001(14)
    C6 0.0617(15) 0.0440(14) 0.0493(14) -0.0071(12) -0.0229(12) 0.0107(11)
    C7 0.0556(14) 0.0381(13) 0.0503(15) -0.0012(11) -0.0105(12) -0.0021(11)
    C8 0.0370(11) 0.0335(11) 0.0276(10) -0.0049(9) -0.0052(8) 0.0024(8)
    C9 0.0373(11) 0.0297(10) 0.0282(10) 0.0016(8) -0.0046(8) 0.0012(8)
    C10 0.0376(10) 0.0315(10) 0.0254(10) -0.0016(8) -0.0046(8) 0.0009(8)
    C11 0.0397(10) 0.0307(10) 0.0274(11) -0.0001(8) -0.0064(8) 0.0032(8)
    C12 0.0388(10) 0.0297(10) 0.0337(12) -0.0030(8) -0.0085(9) -0.0006(9)
    C13 0.0394(11) 0.0321(11) 0.0280(10) -0.0007(9) -0.0040(8) -0.0028(8)
    C14 0.0421(11) 0.0389(12) 0.0267(11) 0.0014(9) -0.0061(9) 0.0025(9)
    C15 0.0412(11) 0.0350(12) 0.0281(11) 0.0024(9) -0.0038(9) 0.0021(9)
    C16 0.0485(12) 0.0308(11) 0.0363(12) 0.0012(9) -0.0093(10) -0.0037(10)
    O7 0.0998(16) 0.0385(9) 0.0595(12) 0.0173(9) -0.0252(11) -0.0076(9)
    O8 0.0766(13) 0.0444(10) 0.0464(10) 0.0072(8) -0.0049(9) 0.0089(8)
    O9 0.0559(10) 0.0711(12) 0.0274(8) -0.0039(9) -0.0054(7) -0.0029(8)
_geom_special_details
;
All e.s.d.'s (except the e.s.d. in the dihedral angle between two l.s. planes)
are estimated using the full covariance matrix. The cell e.s.d.'s are taken
into account individually in the estimation of e.s.d.'s in distances, angles
and torsion angles; correlations between e.s.d.'s in cell parameters are only
used when they are defined by crystal symmetry. An approximate (isotropic)
treatment of cell e.s.d.'s is used for estimating e.s.d.'s involving l.s.
planes.
;
loop_
    _geom_bond_atom_site_label_1
    _geom_bond_atom_site_label_2
    _geom_bond_site_symmetry_2
    _geom_bond_distance
    _geom_bond_publ_flag
    O1 C14 . 1.252(3) ?
    O2 C14 . 1.252(3) ?
    O3 C15 . 1.206(3) ?
    O4 C15 . 1.304(3) ?
    O4 H4 . 0.8200 ?
    O5 C16 . 1.214(3) ?
    O6 C16 . 1.308(3) ?
    O6 H6 . 0.8200 ?
    N1 C7 . 1.325(3) ?
    N1 C1 . 1.384(3) ?
    N1 H1 . 0.8600 ?
    N2 C7 . 1.313(4) ?
    N2 C2 . 1.384(3) ?
    N2 H2 . 0.8600 ?
    C1 C6 . 1.388(3) ?
    C1 C2 . 1.389(3) ?
    C2 C3 . 1.390(4) ?
    C3 C4 . 1.378(4) ?
    C3 H3 . 0.9300 ?
    C4 C5 . 1.394(5) ?
    C4 H4A . 0.9300 ?
    C5 C6 . 1.366(5) ?
    C5 H5 . 0.9300 ?
    C6 H6A . 0.9300 ?
    C7 H7 . 0.9300 ?
    C8 C9 . 1.386(3) ?
    C8 C13 . 1.397(3) ?
    C8 C14 . 1.503(3) ?
    C9 C10 . 1.388(3) ?
    C9 H9 . 0.9300 ?
    C10 C11 . 1.390(3) ?
    C10 C15 . 1.496(3) ?
    C11 C12 . 1.390(3) ?
    C11 H11 . 0.9300 ?
    C12 C13 . 1.385(3) ?
    C12 C16 . 1.487(3) ?
    C13 H13 . 0.9300 ?
    O7 H7A . 0.8500 ?
    O7 H7B . 0.8499 ?
    O8 H8A . 0.8500 ?
    O8 H8B . 0.8500 ?
    O9 H9A . 0.8500 ?
    O9 H9B . 0.8500 ?
loop_
    _geom_angle_atom_site_label_1
    _geom_angle_atom_site_label_2
    _geom_angle_atom_site_label_3
    _geom_angle_site_symmetry_1
    _geom_angle_site_symmetry_3
    _geom_angle
    _geom_angle_publ_flag
    C15 O4 H4 . . 109.5 ?
    C16 O6 H6 . . 109.5 ?
    C7 N1 C1 . . 108.8(2) ?
    C7 N1 H1 . . 125.6 ?
    C1 N1 H1 . . 125.6 ?
    C7 N2 C2 . . 108.8(2) ?
    C7 N2 H2 . . 125.6 ?
    C2 N2 H2 . . 125.6 ?
    N1 C1 C6 . . 132.4(2) ?
    N1 C1 C2 . . 105.9(2) ?
    C6 C1 C2 . . 121.7(2) ?
    N2 C2 C1 . . 106.4(2) ?
    N2 C2 C3 . . 132.0(2) ?
    C1 C2 C3 . . 121.5(2) ?
    C4 C3 C2 . . 116.2(2) ?
    C4 C3 H3 . . 121.9 ?
    C2 C3 H3 . . 121.9 ?
    C3 C4 C5 . . 121.9(3) ?
    C3 C4 H4A . . 119.1 ?
    C5 C4 H4A . . 119.1 ?
    C6 C5 C4 . . 122.0(3) ?
    C6 C5 H5 . . 119.0 ?
    C4 C5 H5 . . 119.0 ?
    C5 C6 C1 . . 116.6(3) ?
    C5 C6 H6A . . 121.7 ?
    C1 C6 H6A . . 121.7 ?
    N2 C7 N1 . . 110.0(2) ?
    N2 C7 H7 . . 125.0 ?
    N1 C7 H7 . . 125.0 ?
    C9 C8 C13 . . 119.31(19) ?
    C9 C8 C14 . . 121.44(18) ?
    C13 C8 C14 . . 119.20(18) ?
    C8 C9 C10 . . 120.62(18) ?
    C8 C9 H9 . . 119.7 ?
    C10 C9 H9 . . 119.7 ?
    C9 C10 C11 . . 119.75(19) ?
    C9 C10 C15 . . 120.17(18) ?
    C11 C10 C15 . . 120.06(19) ?
    C12 C11 C10 . . 120.10(19) ?
    C12 C11 H11 . . 120.0 ?
    C10 C11 H11 . . 120.0 ?
    C13 C12 C11 . . 119.81(19) ?
    C13 C12 C16 . . 122.13(19) ?
    C11 C12 C16 . . 118.02(18) ?
    C12 C13 C8 . . 120.39(19) ?
    C12 C13 H13 . . 119.8 ?
    C8 C13 H13 . . 119.8 ?
    O1 C14 O2 . . 124.6(2) ?
    O1 C14 C8 . . 116.94(19) ?
    O2 C14 C8 . . 118.41(19) ?
    O3 C15 O4 . . 123.5(2) ?
    O3 C15 C10 . . 123.5(2) ?
    O4 C15 C10 . . 113.00(18) ?
    O5 C16 O6 . . 123.0(2) ?
    O5 C16 C12 . . 122.6(2) ?
    O6 C16 C12 . . 114.39(19) ?
    H7A O7 H7B . . 105.2 ?
    H8A O8 H8B . . 105.1 ?
    H9A O9 H9B . . 105.1 ?
loop_
    _geom_torsion_atom_site_label_1
    _geom_torsion_atom_site_label_2
    _geom_torsion_atom_site_label_3
    _geom_torsion_atom_site_label_4
    _geom_torsion_site_symmetry_1
    _geom_torsion_site_symmetry_2
    _geom_torsion_site_symmetry_3
    _geom_torsion_site_symmetry_4
    _geom_torsion
    _geom_torsion_publ_flag
    C7 N1 C1 C6 . . . . -178.5(2) ?
    C7 N1 C1 C2 . . . . 0.8(3) ?
    C7 N2 C2 C1 . . . . 0.0(3) ?
    C7 N2 C2 C3 . . . . 179.4(2) ?
    N1 C1 C2 N2 . . . . -0.4(2) ?
    C6 C1 C2 N2 . . . . 178.9(2) ?
    N1 C1 C2 C3 . . . . -179.9(2) ?
    C6 C1 C2 C3 . . . . -0.6(3) ?
    N2 C2 C3 C4 . . . . -178.9(2) ?
    C1 C2 C3 C4 . . . . 0.4(3) ?
    C2 C3 C4 C5 . . . . -0.1(4) ?
    C3 C4 C5 C6 . . . . -0.2(4) ?
    C4 C5 C6 C1 . . . . 0.1(4) ?
    N1 C1 C6 C5 . . . . 179.4(3) ?
    C2 C1 C6 C5 . . . . 0.3(3) ?
    C2 N2 C7 N1 . . . . 0.5(3) ?
    C1 N1 C7 N2 . . . . -0.8(3) ?
    C13 C8 C9 C10 . . . . 1.5(3) ?
    C14 C8 C9 C10 . . . . -175.82(19) ?
    C8 C9 C10 C11 . . . . -1.6(3) ?
    C8 C9 C10 C15 . . . . 176.8(2) ?
    C9 C10 C11 C12 . . . . 0.3(3) ?
    C15 C10 C11 C12 . . . . -178.1(2) ?
    C10 C11 C12 C13 . . . . 1.1(3) ?
    C10 C11 C12 C16 . . . . 178.9(2) ?
    C11 C12 C13 C8 . . . . -1.2(3) ?
    C16 C12 C13 C8 . . . . -178.9(2) ?
    C9 C8 C13 C12 . . . . -0.1(3) ?
    C14 C8 C13 C12 . . . . 177.29(18) ?
    C9 C8 C14 O1 . . . . 156.9(2) ?
    C13 C8 C14 O1 . . . . -20.4(3) ?
    C9 C8 C14 O2 . . . . -22.2(3) ?
    C13 C8 C14 O2 . . . . 160.5(2) ?
    C9 C10 C15 O3 . . . . 1.2(3) ?
    C11 C10 C15 O3 . . . . 179.6(2) ?
    C9 C10 C15 O4 . . . . -178.3(2) ?
    C11 C10 C15 O4 . . . . 0.1(3) ?
    C13 C12 C16 O5 . . . . 175.6(2) ?
    C11 C12 C16 O5 . . . . -2.1(3) ?
    C13 C12 C16 O6 . . . . -3.8(3) ?
    C11 C12 C16 O6 . . . . 178.4(2) ?
loop_
    _geom_hbond_atom_site_label_D
    _geom_hbond_atom_site_label_H
    _geom_hbond_atom_site_label_A
    _geom_hbond_site_symmetry_A
    _geom_hbond_distance_DH
    _geom_hbond_distance_HA
    _geom_hbond_distance_DA
    _geom_hbond_angle_DHA
    O4 H4 O9 1_655 0.82 1.73 2.539(2) 168.8
    O6 H6 O7 1_465 0.82 1.77 2.589(2) 176.3
    N1 H1 O8 1_455 0.86 1.97 2.812(3) 167.0
    N2 H2 O2 1_454 0.86 1.87 2.721(3) 172.7
    O7 H7A O2 . 0.85 1.92 2.760(3) 172.8
    O7 H7B O8 . 0.85 2.09 2.877(3) 154.6
    O8 H8A O5 1_545 0.85 1.99 2.797(3) 159.1
    O8 H8B O3 1_455 0.85 1.92 2.730(2) 160.0
    O9 H9A O1 1_454 0.85 1.81 2.654(2) 172.5
    O9 H9B O1 1_554 0.85 1.86 2.685(3) 162.6
data_global
_journal_date_recd_electronic     2010-06-07
_journal_date_accepted     2010-06-16
_journal_name_full     'Acta Crystallographica, Section E'
_journal_year     2010
_journal_volume     66
_journal_issue      7
_journal_page_first     o1738
_journal_page_last     o1738
_journal_paper_category     QO
_journal_coeditor_code     NC2189
_publ_contact_author_name
;
 'En-Cui, Yang
;
_publ_contact_author_address
;
College of Chemistry
Tianjin Key Laboratory of Structure and Performance for Functional Molecule
Tianjin Normal University
Tianjin 300387
People's Republic of China
;
_publ_contact_author_email     luckyms@126.com
_publ_contact_author_fax     '86-22-23766556'
_publ_contact_author_phone     '86-22-23766556'
_publ_section_title
;
Benzimidazolium 3,5-dicarboxybenzoate trihydrate
;
loop_
    _publ_author_name
    _publ_author_footnote
    _publ_author_address
    'Chang, Hong' .
;
College of Chemistry
Tianjin Key Laboratory of Structure and Performance for Functional Molecule
Tianjin Normal University
Tianjin 300387
People's Republic of China
;
    'Yang, You-Li' .
;
College of Chemistry
Tianjin Key Laboratory of Structure and Performance for Functional Molecule
Tianjin Normal University
Tianjin 300387
People's Republic of China
;
    'Wang, Xiu-Guang' .
;
College of Chemistry
Tianjin Key Laboratory of Structure and Performance for Functional Molecule
Tianjin Normal University
Tianjin 300387
People's Republic of China
;
    'Yang, En-Cui' .
;
College of Chemistry
Tianjin Key Laboratory of Structure and Performance for Functional Molecule
Tianjin Normal University
Tianjin 300387
People's Republic of China
;
