# Supplementary material for: Benzimidazolium 3,5-dicarb­oxy­benzoate trihydrate
Source: Acta Crystallogr Sect E Struct Rep Online. 2010 Jun 23;66(Pt 7):o1738. doi: 10.1107/S1600536810023305 (PMC3006944; doi:10.1107/S1600536810023305)
Supplement: Supplementary file 2 [file e-66-o1738-Isup2.hkl]

# 
# h,k,l, Fc-squared, Fo-squared, sigma(Fo-squared) and status flag 
# 
data_I
_shelx_title ' 80922C in P1' 
_shelx_refln_list_code          4 
_shelx_F_calc_maximum       81.17 
_exptl_crystal_F_000       200.00 
_reflns_d_resolution_high  0.8402 
 
loop_ 
 _symmetry_equiv_pos_as_xyz 
 'x, y, z' 
 
_cell_length_a     3.8478 
_cell_length_b    10.2231 
_cell_length_c    11.2982 
_cell_angle_alpha  85.522 
_cell_angle_beta   80.707 
_cell_angle_gamma  81.826 
 
_shelx_F_squared_multiplier     1.000 
 
loop_ 
 _refln_index_h 
 _refln_index_k 
 _refln_index_l 
 _refln_F_squared_calc 
 _refln_F_squared_meas 
 _refln_F_squared_sigma 
 _refln_observed_status 
   1   0   0      408.63      389.03      2.14 o 
   2   0   0       67.50       66.20      1.16 o 
   3   0   0       99.44      100.24      1.16 o 
   4   0   0        2.61        2.28      0.37 o 
  -4   1   0        2.52        2.24      0.39 o 
  -3   1   0        9.36        9.75      0.36 o 
  -2   1   0       87.77       89.09      0.90 o 
  -1   1   0     1090.73     1013.47     10.54 o 
   0   1   0       28.35       31.38      0.36 o 
   1   1   0     3292.70     2737.61     29.40 o 
   2   1   0       76.79       79.30      1.20 o 
   3   1   0        1.43        1.81      0.30 o 
   4   1   0        4.69        3.97      0.46 o 
  -4   2   0        4.71        4.51      0.71 o 
  -3   2   0        2.08        2.03      0.20 o 
  -2   2   0      264.09      266.66      1.93 o 
  -1   2   0      270.68      257.27      1.97 o 
   0   2   0      869.74      822.28      8.07 o 
   1   2   0     3844.39     3569.19     25.84 o 
   2   2   0      146.28      158.80      1.87 o 
   3   2   0       10.56       11.66      0.57 o 
   4   2   0        4.42        4.41      0.48 o 
  -4   3   0       10.69       10.92      0.59 o 
  -3   3   0       36.18       34.06      0.77 o 
  -2   3   0       95.81      103.93      1.04 o 
  -1   3   0      407.66      421.92      4.75 o 
   0   3   0     1468.54     1326.25      7.19 o 
   1   3   0      151.92      162.02      1.61 o 
   2   3   0      178.31      188.52      2.12 o 
   3   3   0       12.55       12.77      0.61 o 
   4   3   0        9.35        9.12      0.64 o 
  -4   4   0        1.89        2.21      0.33 o 
  -3   4   0       43.94       43.92      0.79 o 
  -2   4   0       49.31       50.38      0.71 o 
  -1   4   0      205.53      241.04      1.61 o 
   0   4   0      175.69      168.76      1.16 o 
   1   4   0       80.81       83.40      0.79 o 
   2   4   0       26.18       27.10      0.72 o 
   3   4   0       33.15       33.06      0.96 o 
   4   4   0        0.24        0.34      0.27 o 
  -3   5   0        9.94       11.38      0.42 o 
  -2   5   0      128.42      121.46      1.21 o 
  -1   5   0       71.07       84.14      0.83 o 
   0   5   0      377.92      394.50      4.88 o 
   1   5   0      163.68      156.79      1.26 o 
   2   5   0        1.09        1.08      0.24 o 
   3   5   0       16.79       16.96      0.72 o 
   4   5   0        2.96        2.57      0.42 o 
  -3   6   0       10.46       10.32      0.42 o 
  -2   6   0       67.51       67.00      0.89 o 
  -1   6   0      113.62      127.03      1.14 o 
   0   6   0      240.43      270.94      2.82 o 
   1   6   0      133.19      135.59      1.24 o 
   2   6   0        8.83        8.88      0.50 o 
   3   6   0        2.30        2.34      0.37 o 
   4   6   0        5.61        4.85      0.53 o 
  -3   7   0        7.89        9.18      0.60 o 
  -2   7   0       93.50       87.18      1.63 o 
  -1   7   0       77.08       72.26      0.86 o 
   0   7   0        9.00       10.03      0.32 o 
   1   7   0      148.93      151.22      1.41 o 
   2   7   0        1.51        1.39      0.21 o 
   3   7   0        3.64        4.20      0.47 o 
   4   7   0        1.26        0.86      0.38 o 
  -2   8   0       28.01       25.86      0.91 o 
  -1   8   0        9.78        8.19      0.49 o 
   0   8   0       15.99       16.66      0.41 o 
   1   8   0        0.24        0.32      0.19 o 
   2   8   0       66.29       66.16      2.00 o 
   3   8   0        1.50        1.64      0.25 o 
  -2   9   0        6.16        6.21      0.51 o 
  -1   9   0      105.82      100.87      1.79 o 
   0   9   0       18.90       20.06      0.77 o 
   1   9   0        5.91        5.94      0.48 o 
   2   9   0       10.28       10.78      0.47 o 
   3   9   0        2.79        2.34      0.46 o 
  -2  10   0       21.99       22.81      0.97 o 
  -1  10   0       24.73       23.76      0.91 o 
   0  10   0        3.92        2.72      0.35 o 
   1  10   0       44.33       43.57      1.21 o 
   2  10   0        6.47        7.41      0.58 o 
   3  10   0        1.19        0.74      0.30 o 
  -1  11   0        0.14       -0.15      0.19 o 
   0  11   0        6.50        6.27      0.53 o 
   1  11   0       13.22       13.38      0.73 o 
   2  11   0        0.87        0.49      0.26 o 
   0  12   0       12.06       11.18      0.68 o 
   1  12   0        5.14        4.33      0.52 o 
  -2 -11   1        6.19        7.06      0.60 o 
  -1 -11   1       16.58       18.27      0.86 o 
   0 -11   1        7.94        9.24      0.60 o 
   1 -11   1        3.02        2.24      0.38 o 
  -2 -10   1        1.06        1.22      0.30 o 
  -1 -10   1        3.91        3.61      0.42 o 
   0 -10   1        1.38        1.24      0.30 o 
   1 -10   1       16.34       16.04      0.74 o 
   2 -10   1        7.84        8.46      0.62 o 
  -3  -9   1        0.26        0.69      0.25 o 
  -2  -9   1        3.63        4.00      0.44 o 
  -1  -9   1        6.79        7.70      0.39 o 
   0  -9   1       43.59       42.75      1.10 o 
   1  -9   1        6.47        7.15      0.48 o 
   2  -9   1        9.59        9.45      0.60 o 
  -3  -8   1        2.46        3.07      0.46 o 
  -2  -8   1        0.62        0.90      0.45 o 
  -1  -8   1        8.37        9.45      0.40 o 
   0  -8   1       26.49       27.35      0.96 o 
   1  -8   1       14.91       14.49      0.41 o 
   2  -8   1       16.57       13.70      0.66 o 
  -3  -7   1       20.20       19.27      0.87 o 
  -2  -7   1        5.91        6.74      0.34 o 
  -1  -7   1       72.12       74.56      1.22 o 
   0  -7   1       45.20       44.67      0.66 o 
   1  -7   1        1.80        2.20      0.38 o 
   2  -7   1       62.02       55.94      1.06 o 
   3  -7   1       16.91       15.86      0.53 o 
  -4  -6   1        0.85        0.42      0.34 o 
  -3  -6   1        0.22        0.42      0.29 o 
  -2  -6   1       11.70       11.73      0.59 o 
  -1  -6   1      251.83      253.06      1.91 o 
   0  -6   1      127.95      131.49      1.15 o 
   1  -6   1       13.97       13.18      0.34 o 
   2  -6   1       52.02       49.05      0.76 o 
   3  -6   1       15.02       12.72      1.04 o 
  -4  -5   1        0.04        0.08      0.31 o 
  -3  -5   1       20.32       21.52      0.84 o 
  -2  -5   1        2.40        2.02      0.31 o 
  -1  -5   1      113.85      121.26      1.12 o 
   0  -5   1       51.58       56.50      1.25 o 
   1  -5   1       61.88       62.37      0.71 o 
   2  -5   1       11.57       13.11      0.37 o 
   3  -5   1       56.00       52.49      0.88 o 
  -4  -4   1        0.39       -0.01      0.23 o 
  -3  -4   1        5.40        5.87      0.47 o 
  -2  -4   1       23.68       26.87      0.76 o 
  -1  -4   1        8.67        8.88      0.39 o 
   0  -4   1      679.78      659.56      3.54 o 
   1  -4   1      320.64      339.29      2.09 o 
   2  -4   1       14.23       16.11      0.39 o 
   3  -4   1       16.30       15.88      0.64 o 
   4  -4   1       14.48       14.95      0.85 o 
  -4  -3   1        4.00        3.07      0.42 o 
  -3  -3   1       24.31       27.54      0.89 o 
  -2  -3   1       62.79       62.80      1.12 o 
  -1  -3   1      195.35      183.50      1.84 o 
   0  -3   1       39.08       36.44      0.43 o 
   1  -3   1      330.53      330.02      1.98 o 
   2  -3   1        7.20        8.47      0.27 o 
   3  -3   1       12.73       11.96      0.40 o 
   4  -3   1        9.96       10.41      0.73 o 
  -4  -2   1        5.55        5.85      0.53 o 
  -3  -2   1       10.65        9.23      0.53 o 
  -2  -2   1      180.41      184.97      2.11 o 
  -1  -2   1      379.51      362.61      3.00 o 
   0  -2   1      219.31      209.35      1.25 o 
   1  -2   1      126.78      126.43      0.92 o 
   2  -2   1      268.41      286.54      1.95 o 
   3  -2   1        2.97        3.20      0.23 o 
   4  -2   1        5.92        6.74      0.38 o 
  -4  -1   1        0.51        0.64      0.29 o 
  -3  -1   1       42.24       39.94      1.04 o 
  -2  -1   1       30.01       31.88      0.75 o 
  -1  -1   1      558.02      552.53      4.21 o 
   0  -1   1      462.00      404.25      3.06 o 
   1  -1   1      431.25      392.13      2.15 o 
   2  -1   1      201.02      190.79      1.44 o 
   3  -1   1       46.96       49.87      1.12 o 
   4  -1   1       10.41        9.87      0.65 o 
  -4   0   1        2.91        3.82      0.45 o 
  -3   0   1       13.89       15.27      0.45 o 
  -2   0   1       76.08       69.32      0.87 o 
  -1   0   1      718.99      723.32      3.05 o 
   1   0   1      285.28      280.45      1.60 o 
   2   0   1       15.30       15.43      0.45 o 
   3   0   1       41.44       41.76      1.03 o 
   4   0   1        4.03        4.02      0.45 o 
  -4   1   1        1.42        1.48      0.33 o 
  -3   1   1       15.65       16.57      0.47 o 
  -2   1   1       22.77       23.94      0.45 o 
  -1   1   1      359.18      344.74      1.97 o 
   1   1   1      847.37      826.63      6.10 o 
   2   1   1      359.97      345.59      3.15 o 
   3   1   1       19.62       19.19      0.71 o 
   4   1   1       21.88       20.66      0.61 o 
  -4   2   1        0.75        0.81      0.17 o 
  -3   2   1       25.40       26.06      0.67 o 
  -2   2   1      109.56      111.73      1.44 o 
  -1   2   1      146.68      136.36      1.01 o 
   0   2   1       24.21       21.69      0.39 o 
   1   2   1     6588.98     5092.50     46.61 o 
   2   2   1      364.88      363.81      3.28 o 
   3   2   1       42.43       40.47      1.01 o 
   4   2   1       10.08        9.91      0.64 o 
  -4   3   1       10.09       10.18      0.47 o 
  -3   3   1       23.21       23.50      0.57 o 
  -2   3   1       93.85       98.72      1.01 o 
  -1   3   1      336.30      336.71      2.00 o 
   0   3   1       37.38       34.69      0.34 o 
   1   3   1        1.67        1.66      0.16 o 
   2   3   1      780.56      791.78      6.19 o 
   3   3   1        4.62        5.64      0.43 o 
   4   3   1        3.14        2.80      0.42 o 
  -3   4   1        5.71        5.71      0.33 o 
  -2   4   1       15.88       15.90      0.39 o 
  -1   4   1      125.46      129.03      1.02 o 
   0   4   1      409.37      408.21      3.53 o 
   1   4   1       35.83       35.96      0.47 o 
   2   4   1      735.43      766.23      6.06 o 
   3   4   1        5.01        4.97      0.43 o 
   4   4   1        0.28        0.44      0.28 o 
  -3   5   1       35.77       35.41      0.73 o 
  -2   5   1       38.65       38.21      1.07 o 
  -1   5   1        0.61        0.71      0.10 o 
   0   5   1      686.75      713.69      4.35 o 
   1   5   1        2.78        2.94      0.25 o 
   2   5   1       37.53       40.54      0.88 o 
   3   5   1      139.86      128.92      1.98 o 
   4   5   1        5.03        5.57      0.53 o 
  -3   6   1        7.77        7.33      0.45 o 
  -2   6   1       58.64       57.77      0.83 o 
  -1   6   1       55.16       52.21      1.20 o 
   0   6   1       31.27       34.17      0.70 o 
   1   6   1       69.13       69.35      0.80 o 
   2   6   1       23.31       24.12      0.52 o 
   3   6   1        9.60       10.47      0.58 o 
   4   6   1        6.84        4.92      0.52 o 
  -3   7   1        8.79        9.03      0.61 o 
  -2   7   1       12.12       12.80      0.63 o 
  -1   7   1        3.98        4.07      0.45 o 
   0   7   1        7.17        8.48      0.27 o 
   1   7   1       57.12       55.97      0.78 o 
   2   7   1        3.02        3.29      0.25 o 
   3   7   1        6.11        4.87      0.47 o 
   4   7   1        7.09        6.57      0.65 o 
  -2   8   1        6.74        6.30      0.50 o 
  -1   8   1       42.65       42.16      1.07 o 
   0   8   1       48.16       50.34      1.13 o 
   1   8   1       32.49       36.57      0.98 o 
   2   8   1        2.41        2.16      0.26 o 
   3   8   1        2.09        1.72      0.25 o 
  -2   9   1        0.24        0.10      0.22 o 
  -1   9   1       11.00        8.51      0.53 o 
   0   9   1       68.25       63.71      1.36 o 
   1   9   1        2.62        2.31      0.34 o 
   2   9   1       26.64       26.30      0.93 o 
   3   9   1        0.02       -0.17      0.23 o 
  -2  10   1        3.07        2.23      0.39 o 
  -1  10   1       18.02       18.86      0.81 o 
   0  10   1       31.72       28.94      0.97 o 
   1  10   1        6.49        6.83      0.54 o 
   2  10   1        0.94        0.38      0.23 o 
   3  10   1        5.02        4.31      0.52 o 
  -1  11   1        7.58        7.84      0.60 o 
   0  11   1       31.31       30.51      1.05 o 
   1  11   1        9.94       11.39      0.67 o 
   2  11   1        1.12        0.85      0.30 o 
   0  12   1        4.77        4.64      0.49 o 
   1  12   1        9.31        8.97      0.66 o 
  -2 -11   2       56.62       57.53      1.59 o 
  -1 -11   2        8.85        8.45      0.62 o 
   0 -11   2        8.25        8.79      0.59 o 
   1 -11   2       18.73       20.98      0.89 o 
  -2 -10   2        5.27        4.66      0.39 o 
  -1 -10   2       18.41       19.27      0.83 o 
   0 -10   2       19.67       18.36      0.78 o 
   1 -10   2        7.42        7.47      0.53 o 
  -3  -9   2        1.71        2.55      0.42 o 
  -2  -9   2        2.09        2.46      0.54 o 
  -1  -9   2       49.66       51.40      1.26 o 
   0  -9   2       32.16       31.11      0.64 o 
   1  -9   2        8.85        9.01      0.36 o 
   2  -9   2        8.44        9.15      0.57 o 
  -3  -8   2       11.07       11.77      0.76 o 
  -2  -8   2        8.97        9.36      0.45 o 
  -1  -8   2        2.78        2.59      0.27 o 
   0  -8   2       48.94       47.34      1.81 o 
   1  -8   2        4.49        4.98      0.27 o 
   2  -8   2       11.95       12.41      0.44 o 
  -3  -7   2        2.80        2.70      0.46 o 
  -2  -7   2       11.22       11.32      0.62 o 
  -1  -7   2       26.40       25.98      0.59 o 
   0  -7   2        5.00        5.37      0.27 o 
   1  -7   2      100.81       91.12      1.02 o 
   2  -7   2        8.88        9.66      0.47 o 
   3  -7   2        8.21        8.36      0.39 o 
  -3  -6   2        7.32        6.27      0.54 o 
  -2  -6   2       44.96       42.23      1.09 o 
  -1  -6   2       78.64       77.48      0.96 o 
   0  -6   2       77.34       79.28      0.88 o 
   1  -6   2      133.60      125.07      1.16 o 
   2  -6   2        0.37        0.40      0.13 o 
   3  -6   2       11.48       11.07      0.43 o 
  -4  -5   2        7.83        5.92      0.59 o 
  -3  -5   2        9.38        9.21      0.61 o 
  -2  -5   2       58.03       60.54      1.25 o 
  -1  -5   2       25.14       25.10      0.50 o 
   0  -5   2      295.22      302.21      2.38 o 
   1  -5   2       88.60       88.50      1.02 o 
   2  -5   2       15.47       16.70      0.42 o 
   3  -5   2       14.23       14.15      0.99 o 
  -4  -4   2       17.78       16.27      0.85 o 
  -3  -4   2       13.32       13.08      0.68 o 
  -2  -4   2       36.90       38.60      0.94 o 
  -1  -4   2       28.38       31.40      0.76 o 
   0  -4   2      155.65      159.02      1.29 o 
   1  -4   2       58.64       62.76      1.49 o 
   2  -4   2       46.71       48.43      0.68 o 
   3  -4   2       17.32       17.39      0.54 o 
   4  -4   2        3.66        3.79      0.31 o 
  -4  -3   2        3.92        3.28      0.44 o 
  -3  -3   2       34.83       34.00      1.01 o 
  -2  -3   2       55.02       55.38      1.10 o 
  -1  -3   2      124.65      122.37      1.50 o 
   0  -3   2      269.07      256.37      1.60 o 
   1  -3   2      332.65      330.24      2.78 o 
   2  -3   2        5.71        6.39      0.23 o 
   3  -3   2       11.84       11.24      0.59 o 
   4  -3   2       34.60       34.01      0.78 o 
  -4  -2   2        6.38        5.63      0.54 o 
  -3  -2   2       45.14       43.09      1.10 o 
  -2  -2   2       39.53       33.99      0.83 o 
  -1  -2   2      158.19      170.41      1.77 o 
   0  -2   2      121.62      129.18      0.90 o 
   1  -2   2        5.41        7.98      0.19 o 
   2  -2   2       99.54       97.30      1.10 o 
   3  -2   2        1.66        1.56      0.33 o 
   4  -2   2        1.41        1.00      0.21 o 
  -4  -1   2        4.91        5.19      0.52 o 
  -3  -1   2       48.73       45.07      1.12 o 
  -2  -1   2       33.70       31.98      0.78 o 
  -1  -1   2      713.62      697.10      5.25 o 
   0  -1   2     1036.05      969.97      5.49 o 
   1  -1   2      242.51      239.22      1.61 o 
   2  -1   2      185.49      179.73      1.05 o 
   3  -1   2        2.23        1.82      0.18 o 
   4  -1   2        1.66        1.50      0.31 o 
  -4   0   2        2.20        2.03      0.37 o 
  -3   0   2        1.92        2.18      0.22 o 
  -2   0   2       23.89       22.56      0.45 o 
  -1   0   2      385.24      368.01      2.85 o 
   0   0   2      535.93      486.49      3.83 o 
   1   0   2     1027.47      954.29     13.32 o 
   2   0   2        1.11        1.34      0.11 o 
   3   0   2       34.69       32.16      0.90 o 
   4   0   2        0.14        0.36      0.25 o 
  -4   1   2       15.32       14.92      0.55 o 
  -3   1   2        5.25        5.64      0.31 o 
  -2   1   2      199.06      201.19      1.58 o 
  -1   1   2      104.61      111.81      0.68 o 
   0   1   2      956.58      878.75      7.07 o 
   1   1   2     2714.23     2362.51     17.17 o 
   2   1   2       51.12       48.51      0.63 o 
   3   1   2        9.64        9.82      0.51 o 
   4   1   2        5.74        5.38      0.50 o 
  -4   2   2       19.55       21.21      0.65 o 
  -3   2   2        4.24        4.46      0.23 o 
  -2   2   2       50.97       55.47      0.73 o 
  -1   2   2       76.54       65.13      0.85 o 
   0   2   2      121.25      108.62      1.08 o 
   1   2   2     1394.40     1278.35      9.65 o 
   2   2   2      461.42      461.84      3.93 o 
   3   2   2        6.59        5.56      0.42 o 
   4   2   2       13.10       11.72      0.67 o 
  -4   3   2        1.00        0.47      0.29 o 
  -3   3   2       28.15       28.65      0.64 o 
  -2   3   2       43.84       44.74      0.66 o 
  -1   3   2        9.60       10.61      0.24 o 
   0   3   2      249.71      245.08      2.16 o 
   1   3   2        8.87        8.25      0.20 o 
   2   3   2      894.53      882.46      6.71 o 
   3   3   2        6.58        6.75      0.44 o 
   4   3   2        4.25        4.03      0.46 o 
  -3   4   2        7.57        7.58      0.36 o 
  -2   4   2       11.50       11.16      0.34 o 
  -1   4   2      335.54      337.29      2.06 o 
   0   4   2      461.48      451.84      3.70 o 
   1   4   2      184.93      176.89      1.22 o 
   2   4   2      200.26      207.19      2.22 o 
   3   4   2      172.04      165.22      2.25 o 
   4   4   2        2.96        2.23      0.40 o 
  -3   5   2       10.20       10.14      0.48 o 
  -2   5   2       26.68       26.26      0.53 o 
  -1   5   2      310.77      325.65      2.06 o 
   0   5   2      107.29      106.28      1.40 o 
   1   5   2      152.00      145.38      1.11 o 
   2   5   2       11.67       10.38      0.45 o 
   3   5   2       31.58       32.27      0.95 o 
   4   5   2        4.36        3.27      0.45 o 
  -3   6   2        2.49        2.22      0.35 o 
  -2   6   2       20.23       20.27      0.76 o 
  -1   6   2       30.48       29.43      0.49 o 
   0   6   2       35.52       30.61      0.76 o 
   1   6   2       27.83       27.07      0.52 o 
   2   6   2        9.48       10.34      0.34 o 
   3   6   2       45.37       41.44      1.08 o 
   4   6   2        6.22        5.42      0.54 o 
  -3   7   2        1.38        1.44      0.31 o 
  -2   7   2       21.85       21.55      0.82 o 
  -1   7   2      120.80      114.15      1.78 o 
   0   7   2       42.04       41.89      0.97 o 
   1   7   2      149.76      156.50      1.35 o 
   2   7   2       30.85       29.18      0.87 o 
   3   7   2        4.83        5.02      0.33 o 
   4   7   2       23.84       21.03      0.96 o 
  -2   8   2        7.85        6.82      0.51 o 
  -1   8   2      122.23      117.03      1.89 o 
   0   8   2        4.35        4.70      0.38 o 
   1   8   2        4.93        5.37      0.44 o 
   2   8   2       44.86       50.16      1.24 o 
   3   8   2        1.58        1.08      0.23 o 
  -2   9   2       25.25       24.88      0.97 o 
  -1   9   2        6.20        5.93      0.48 o 
   0   9   2       64.71       60.65      1.33 o 
   1   9   2       14.24       13.28      0.65 o 
   2   9   2       10.82       10.65      0.65 o 
   3   9   2       15.35       13.43      0.74 o 
  -1  10   2       16.05       14.23      0.73 o 
   0  10   2       30.81       30.39      0.99 o 
   1  10   2        1.48        1.25      0.32 o 
   2  10   2        2.43        2.89      0.42 o 
   3  10   2        7.87        7.37      0.61 o 
  -1  11   2       11.84       12.19      0.73 o 
   0  11   2        0.68        0.31      0.27 o 
   1  11   2        1.28        0.68      0.31 o 
   2  11   2        0.46        0.04      0.29 o 
   1  12   2       10.66        9.77      0.67 o 
  -1 -11   3        0.42       -0.22      0.22 o 
   0 -11   3        1.85        2.05      0.35 o 
  -2 -10   3       11.57       12.06      0.55 o 
  -1 -10   3      122.32      125.73      2.13 o 
   0 -10   3       34.46       35.10      0.73 o 
   1 -10   3       13.28       13.06      0.68 o 
  -3  -9   3        8.25        8.69      0.52 o 
  -2  -9   3        2.14        2.34      0.30 o 
  -1  -9   3       74.95       81.11      1.60 o 
   0  -9   3       35.92       36.29      0.71 o 
   1  -9   3       36.82       34.95      1.33 o 
   2  -9   3        1.53        2.27      0.37 o 
  -3  -8   3        6.20        5.35      0.62 o 
  -2  -8   3       18.91       20.28      0.62 o 
  -1  -8   3        0.55        1.12      0.51 o 
   0  -8   3      114.50      110.45      1.33 o 
   1  -8   3       50.88       50.58      0.84 o 
   2  -8   3       11.66       10.87      0.59 o 
  -3  -7   3        7.39        6.23      0.62 o 
  -2  -7   3        2.83        3.93      0.53 o 
  -1  -7   3        6.35        6.29      0.37 o 
   0  -7   3       35.87       38.43      0.66 o 
   1  -7   3        9.73       10.89      0.36 o 
   2  -7   3       34.14       31.96      1.49 o 
   3  -7   3        2.92        1.95      0.34 o 
  -3  -6   3        1.17        1.19      0.37 o 
  -2  -6   3       54.65       55.20      1.33 o 
  -1  -6   3        4.27        4.14      0.28 o 
   0  -6   3        4.37        4.23      0.24 o 
   1  -6   3       66.51       63.30      0.79 o 
   2  -6   3       15.84       15.18      0.43 o 
   3  -6   3        1.63        1.98      0.33 o 
  -4  -5   3        1.70        1.87      0.44 o 
  -3  -5   3       12.93       12.27      0.67 o 
  -2  -5   3       11.77       12.37      0.66 o 
  -1  -5   3       31.32       35.98      0.99 o 
   0  -5   3       53.28       59.91      1.11 o 
   1  -5   3      115.48      113.07      1.33 o 
   2  -5   3       39.28       39.33      0.65 o 
   3  -5   3       24.48       24.84      0.88 o 
  -4  -4   3        6.80        6.70      0.61 o 
  -3  -4   3        4.50        3.86      0.44 o 
  -2  -4   3       28.50       30.00      0.89 o 
  -1  -4   3       81.58       90.33      1.47 o 
   0  -4   3      125.53      114.03      0.99 o 
   1  -4   3      284.98      291.51      1.88 o 
   2  -4   3       37.32       34.43      0.57 o 
   3  -4   3       19.83       19.41      0.51 o 
   4  -4   3        3.44        3.11      0.45 o 
  -4  -3   3        6.23        7.09      0.62 o 
  -3  -3   3       21.42       22.94      0.87 o 
  -2  -3   3       71.37       74.87      1.35 o 
  -1  -3   3      379.10      373.44      3.44 o 
   0  -3   3       66.10       70.92      0.68 o 
   1  -3   3      262.73      288.15      1.79 o 
   2  -3   3       30.01       30.57      0.62 o 
   3  -3   3        2.07        2.16      0.20 o 
   4  -3   3        2.73        2.97      0.44 o 
  -4  -2   3        1.00        1.21      0.33 o 
  -3  -2   3       19.53       18.12      0.76 o 
  -2  -2   3      139.17      129.61      1.80 o 
  -1  -2   3       59.50       58.61      0.99 o 
   0  -2   3      155.99      160.92      1.75 o 
   1  -2   3      818.16      793.57      4.56 o 
   2  -2   3      228.33      230.55      1.65 o 
   3  -2   3       11.49       10.54      0.37 o 
   4  -2   3        0.84        1.19      0.32 o 
  -4  -1   3        0.72        1.25      0.35 o 
  -3  -1   3       15.44       15.47      0.67 o 
  -2  -1   3      263.51      273.62      2.85 o 
  -1  -1   3      358.51      357.77      2.15 o 
   0  -1   3      120.23      118.53      1.24 o 
   1  -1   3      481.82      469.52      2.70 o 
   2  -1   3       46.10       46.39      0.46 o 
   3  -1   3       44.14       44.25      1.09 o 
   4  -1   3        2.46        2.17      0.37 o 
  -4   0   3        9.19        9.16      0.66 o 
  -3   0   3       15.56       16.55      0.49 o 
  -2   0   3      206.51      215.84      1.70 o 
  -1   0   3      246.29      237.63      1.27 o 
   0   0   3       82.95       80.69      1.20 o 
   1   0   3       48.49       52.65      1.19 o 
   2   0   3      115.85      111.08      1.00 o 
   3   0   3        0.74        0.76      0.21 o 
   4   0   3       11.57       10.99      0.66 o 
  -4   1   3       39.16       42.94      0.92 o 
  -3   1   3        0.52        0.48      0.16 o 
  -2   1   3       12.97       13.48      0.36 o 
  -1   1   3      596.66      581.82      5.42 o 
   0   1   3      348.71      343.44      1.58 o 
   1   1   3       89.07       83.89      0.89 o 
   2   1   3       13.47       13.99      0.31 o 
   3   1   3       27.10       26.81      0.82 o 
   4   1   3        5.40        4.61      0.45 o 
  -4   2   3       22.83       22.58      0.67 o 
  -3   2   3        4.46        4.57      0.29 o 
  -2   2   3       11.92       13.25      0.36 o 
  -1   2   3      173.29      173.11      1.07 o 
   0   2   3       55.06       51.12      0.51 o 
   1   2   3        9.59        9.39      0.20 o 
   2   2   3       53.46       51.56      0.92 o 
   3   2   3        7.65        7.91      0.46 o 
   4   2   3        0.48        0.57      0.28 o 
  -3   3   3       70.40       74.03      1.06 o 
  -2   3   3       38.33       37.48      0.61 o 
  -1   3   3      229.95      242.29      1.30 o 
   0   3   3      209.13      198.00      1.86 o 
   1   3   3      145.01      151.04      1.04 o 
   2   3   3      346.76      339.51      3.08 o 
   3   3   3        4.87        4.48      0.39 o 
   4   3   3        3.32        3.26      0.41 o 
  -3   4   3       36.81       37.80      0.76 o 
  -2   4   3       44.42       42.14      0.66 o 
  -1   4   3       18.48       17.43      0.33 o 
   0   4   3       11.88       11.81      0.40 o 
   1   4   3       12.03       14.62      0.27 o 
   2   4   3      169.61      170.91      1.88 o 
   3   4   3       86.23       82.55      1.05 o 
   4   4   3        2.47        2.64      0.40 o 
  -3   5   3        2.15        2.13      0.35 o 
  -2   5   3       80.26       83.06      0.99 o 
  -1   5   3       52.24       49.73      0.59 o 
   0   5   3       26.04       26.62      0.65 o 
   1   5   3        2.91        3.59      0.18 o 
   2   5   3        3.22        3.10      0.46 o 
   3   5   3      211.30      211.51      2.63 o 
   4   5   3        0.79        1.07      0.32 o 
  -3   6   3        0.88        0.89      0.26 o 
  -2   6   3       51.13       54.79      1.31 o 
  -1   6   3       18.43       17.81      0.64 o 
   0   6   3       67.58       61.97      1.12 o 
   1   6   3       92.13       93.41      1.16 o 
   2   6   3       42.82       40.86      1.48 o 
   3   6   3       10.12       10.10      0.56 o 
   4   6   3       68.64       61.02      1.54 o 
  -3   7   3        3.06        3.04      0.44 o 
  -2   7   3       18.84       17.75      0.76 o 
  -1   7   3       72.51       70.21      1.39 o 
   0   7   3      121.87      120.06      1.74 o 
   1   7   3        8.28        8.45      0.47 o 
   2   7   3       10.73        9.82      0.35 o 
   3   7   3        0.25        0.35      0.17 o 
   4   7   3        5.61        6.33      0.60 o 
  -2   8   3        4.54        5.40      0.47 o 
  -1   8   3        5.63        5.64      0.47 o 
   0   8   3       42.58       45.76      1.08 o 
   1   8   3       11.47       12.17      0.60 o 
   2   8   3       23.29       24.59      0.87 o 
   3   8   3        2.80        2.93      0.39 o 
  -2   9   3        8.56        9.53      0.65 o 
  -1   9   3       26.67       26.36      0.95 o 
   0   9   3       32.65       30.78      0.94 o 
   1   9   3        9.36        9.27      0.57 o 
   2   9   3       24.12       24.73      0.93 o 
   3   9   3        0.62        1.35      0.35 o 
  -1  10   3        2.32        1.83      0.33 o 
   0  10   3       36.35       35.49      1.07 o 
   1  10   3       15.90       16.79      0.78 o 
   2  10   3        0.20        0.15      0.22 o 
   3  10   3        6.54        5.78      0.55 o 
  -1  11   3        2.72        3.00      0.42 o 
   0  11   3        0.18        0.21      0.21 o 
   1  11   3        6.38        5.70      0.52 o 
   2  11   3        6.83        7.06      0.59 o 
   1  12   3        7.48        7.35      0.63 o 
  -1 -11   4        4.40        4.72      0.36 o 
  -2 -10   4       22.02       23.70      0.75 o 
  -1 -10   4       65.26       66.10      1.53 o 
   0 -10   4       29.20       30.16      0.95 o 
   1 -10   4        1.27        1.64      0.34 o 
  -2  -9   4       17.50       17.13      0.62 o 
  -1  -9   4       45.32       43.69      0.86 o 
   0  -9   4       28.47       30.77      0.77 o 
   1  -9   4       14.66       16.97      0.73 o 
   2  -9   4       19.07       19.85      0.83 o 
  -3  -8   4        4.61        2.96      0.58 o 
  -2  -8   4       13.25       12.82      0.53 o 
  -1  -8   4        7.47        7.58      0.46 o 
   0  -8   4      523.16      519.70      4.94 o 
   1  -8   4       97.99       92.51      1.65 o 
   2  -8   4        2.66        2.70      0.37 o 
  -3  -7   4        1.25        1.85      0.48 o 
  -2  -7   4       53.03       54.45      1.49 o 
  -1  -7   4       95.90       94.91      1.19 o 
   0  -7   4       60.62       61.08      1.73 o 
   1  -7   4      352.93      341.43      3.56 o 
   2  -7   4       53.24       54.46      1.29 o 
   3  -7   4        2.15        1.60      0.34 o 
  -3  -6   4        3.41        3.09      0.49 o 
  -2  -6   4       32.08       32.56      1.13 o 
  -1  -6   4       43.35       40.68      0.73 o 
   0  -6   4       28.32       27.04      1.13 o 
   1  -6   4      230.31      221.03      2.58 o 
   2  -6   4       27.44       28.65      0.90 o 
   3  -6   4        6.52        6.38      0.52 o 
  -3  -5   4        0.16        0.23      0.33 o 
  -2  -5   4       37.84       37.39      1.12 o 
  -1  -5   4      234.05      241.65      2.96 o 
   0  -5   4      107.70      113.40      1.20 o 
   1  -5   4       27.32       25.60      0.46 o 
   2  -5   4      109.27      107.07      1.74 o 
   3  -5   4        0.42        0.18      0.22 o 
  -3  -4   4        3.17        2.60      0.40 o 
  -2  -4   4        6.92        6.90      0.54 o 
  -1  -4   4      238.68      264.95      2.98 o 
   0  -4   4      172.45      165.34      1.29 o 
   1  -4   4       55.38       56.73      0.64 o 
   2  -4   4       30.03       31.59      0.54 o 
   3  -4   4       40.15       37.64      1.07 o 
  -4  -3   4        1.77        1.86      0.42 o 
  -3  -3   4       16.33       14.99      0.73 o 
  -2  -3   4       57.93       59.22      1.25 o 
  -1  -3   4       40.90       49.96      1.09 o 
   0  -3   4      535.38      574.95      4.00 o 
   1  -3   4       82.21       80.66      0.72 o 
   2  -3   4       44.24       47.01      1.44 o 
   3  -3   4        9.10       10.31      0.58 o 
   4  -3   4        5.09        5.95      0.55 o 
  -4  -2   4        4.38        4.61      0.53 o 
  -3  -2   4       15.60       16.53      0.76 o 
  -2  -2   4       14.76       13.63      0.61 o 
  -1  -2   4      360.29      366.58      3.43 o 
   0  -2   4      458.65      481.19      2.95 o 
   1  -2   4      201.42      213.27      1.57 o 
   2  -2   4       32.77       34.06      0.41 o 
   3  -2   4        1.89        1.89      0.27 o 
   4  -2   4        3.28        3.30      0.43 o 
  -4  -1   4        2.87        2.39      0.43 o 
  -3  -1   4       10.64       10.43      0.60 o 
  -2  -1   4       76.43       77.78      1.36 o 
  -1  -1   4      236.41      240.51      1.37 o 
   0  -1   4      728.93      714.30      4.01 o 
   1  -1   4      471.59      482.72      2.86 o 
   2  -1   4      112.63      114.47      1.21 o 
   3  -1   4       15.43       13.22      0.59 o 
   4  -1   4        1.25        1.28      0.33 o 
  -4   0   4       13.92       14.01      0.79 o 
  -3   0   4       25.41       26.50      0.63 o 
  -2   0   4        7.58        8.73      0.68 o 
  -1   0   4      249.11      260.18      1.43 o 
   0   0   4      127.28      129.19      0.80 o 
   1   0   4      294.91      291.92      1.88 o 
   2   0   4       78.97       77.49      1.37 o 
   3   0   4       49.34       44.79      1.09 o 
   4   0   4        2.69        3.40      0.43 o 
  -4   1   4        5.01        5.50      0.55 o 
  -3   1   4        2.46        2.12      0.30 o 
  -2   1   4       35.70       36.17      0.61 o 
  -1   1   4      384.25      414.13      2.02 o 
   0   1   4     1048.22      999.77      5.71 o 
   1   1   4       79.85       80.98      0.56 o 
   2   1   4        5.24        5.25      0.79 o 
   3   1   4       41.97       42.12      1.03 o 
   4   1   4        8.96        8.42      0.59 o 
  -3   2   4       83.65       79.01      1.11 o 
  -2   2   4       76.11       74.49      0.95 o 
  -1   2   4      244.68      269.62      1.45 o 
   0   2   4      580.93      562.95      2.56 o 
   1   2   4       71.97       76.51      0.56 o 
   2   2   4       74.93       82.60      0.87 o 
   3   2   4        6.97        7.10      0.45 o 
   4   2   4        2.33        1.68      0.31 o 
  -3   3   4      100.95      105.33      1.31 o 
  -2   3   4        0.09        0.17      0.11 o 
  -1   3   4      375.34      371.76      1.87 o 
   0   3   4      345.04      335.37      2.11 o 
   1   3   4      353.32      354.27      2.02 o 
   2   3   4       86.92       91.37      1.28 o 
   3   3   4       13.86       14.56      0.41 o 
   4   3   4        0.87        0.91      0.30 o 
  -3   4   4       37.57       33.51      1.08 o 
  -2   4   4       68.19       70.01      0.89 o 
  -1   4   4       16.01       17.41      0.28 o 
   0   4   4      293.94      285.96      2.65 o 
   1   4   4       72.81       69.18      0.62 o 
   2   4   4       30.60       30.96      0.51 o 
   3   4   4       47.52       47.44      1.08 o 
   4   4   4        0.17        0.10      0.18 o 
  -3   5   4       25.37       26.47      1.00 o 
  -2   5   4      241.13      239.29      2.97 o 
  -1   5   4        1.02        1.05      0.21 o 
   0   5   4      146.48      142.81      1.73 o 
   1   5   4       76.30       73.79      1.17 o 
   2   5   4       25.44       26.47      0.96 o 
   3   5   4       17.95       17.40      0.70 o 
   4   5   4        6.63        6.52      0.56 o 
  -3   6   4        8.03        7.96      0.61 o 
  -2   6   4       16.31       19.42      0.78 o 
  -1   6   4      133.62      126.00      1.88 o 
   0   6   4       26.09       29.51      0.76 o 
   1   6   4       29.32       26.72      0.74 o 
   2   6   4       10.33       10.71      0.34 o 
   3   6   4       12.66       13.85      0.45 o 
   4   6   4        4.59        4.36      0.51 o 
  -2   7   4       27.75       30.27      1.04 o 
  -1   7   4       66.72       66.68      1.40 o 
   0   7   4       21.66       21.72      0.71 o 
   1   7   4        5.51        5.64      0.41 o 
   2   7   4        9.03        8.17      0.50 o 
   3   7   4        0.42        0.19      0.19 o 
   4   7   4       15.35       15.66      0.60 o 
  -2   8   4        4.42        5.13      0.47 o 
  -1   8   4        3.77        3.73      0.38 o 
   0   8   4       60.09       59.06      1.26 o 
   1   8   4       69.50       67.88      1.38 o 
   2   8   4        2.35        2.46      0.35 o 
   3   8   4        1.29        1.45      0.30 o 
  -2   9   4        5.25        5.78      0.53 o 
  -1   9   4        6.11        5.72      0.50 o 
   0   9   4       60.24       59.32      1.34 o 
   1   9   4       22.92       24.10      0.86 o 
   2   9   4       12.34       12.37      0.66 o 
   3   9   4        2.24        2.26      0.38 o 
  -1  10   4       12.71       13.59      0.73 o 
   0  10   4       11.89       10.63      0.61 o 
   1  10   4       21.61       23.53      0.92 o 
   2  10   4       12.30       12.61      0.71 o 
   3  10   4        4.47        4.06      0.50 o 
   0  11   4        1.19        1.44      0.35 o 
   1  11   4       37.95       38.37      1.24 o 
   2  11   4        2.59        2.61      0.42 o 
  -1 -10   5        4.24        4.68      0.60 o 
   0 -10   5        1.45        2.14      0.37 o 
   1 -10   5        1.64        1.41      0.32 o 
  -2  -9   5       15.99       15.33      1.45 o 
  -1  -9   5        4.29        4.67      0.35 o 
   0  -9   5       10.14       10.21      0.63 o 
   1  -9   5       24.86       28.08      0.97 o 
   2  -9   5       11.56       13.90      0.75 o 
  -2  -8   5        0.87        0.76      0.25 o 
  -1  -8   5       74.65       77.98      1.49 o 
   0  -8   5       16.81       17.45      0.51 o 
   1  -8   5       11.39       13.08      0.65 o 
   2  -8   5       20.21       20.12      0.86 o 
  -3  -7   5        6.22        6.90      0.73 o 
  -2  -7   5        3.32        1.83      0.52 o 
  -1  -7   5       14.87       15.32      0.50 o 
   0  -7   5      106.96      105.14      1.33 o 
   1  -7   5      104.62      102.92      1.78 o 
   2  -7   5       26.34       29.77      1.00 o 
   3  -7   5        5.78        6.22      0.55 o 
  -3  -6   5        3.98        3.91      0.59 o 
  -2  -6   5        0.68        0.36      0.42 o 
  -1  -6   5        4.96        5.99      0.49 o 
   0  -6   5        5.90        6.20      0.71 o 
   1  -6   5      318.56      329.61      3.53 o 
   2  -6   5      100.16      105.53      1.85 o 
   3  -6   5       40.60       38.39      1.19 o 
  -3  -5   5        1.23        0.70      0.40 o 
  -2  -5   5       40.65       43.18      1.29 o 
  -1  -5   5       83.67       90.34      1.78 o 
   0  -5   5      131.40      130.92      1.70 o 
   1  -5   5       10.29       11.60      0.55 o 
   2  -5   5      482.28      490.17      4.78 o 
   3  -5   5       40.25       41.55      1.20 o 
  -3  -4   5        5.83        5.99      0.59 o 
  -2  -4   5       12.27       13.19      0.74 o 
  -1  -4   5        5.64        5.34      0.55 o 
   0  -4   5       25.44       25.17      0.45 o 
   1  -4   5       21.23       19.19      0.65 o 
   2  -4   5       68.37       70.93      1.40 o 
   3  -4   5        5.71        4.91      0.46 o 
  -3  -3   5        8.78        9.61      0.66 o 
  -2  -3   5       31.22       30.10      0.95 o 
  -1  -3   5        3.72        5.16      0.46 o 
   0  -3   5      660.75      702.68      5.31 o 
   1  -3   5      128.09      123.31      0.94 o 
   2  -3   5       66.14       68.73      1.32 o 
   3  -3   5      160.14      163.08      2.40 o 
   4  -3   5        3.76        3.94      0.49 o 
  -3  -2   5        5.20        5.57      0.53 o 
  -2  -2   5       54.52       57.02      1.26 o 
  -1  -2   5      130.23      130.38      1.87 o 
   0  -2   5      180.29      191.57      1.57 o 
   1  -2   5      113.81      125.95      1.17 o 
   2  -2   5       88.65       88.49      1.22 o 
   3  -2   5       39.35       38.20      1.06 o 
   4  -2   5       15.62       16.09      0.82 o 
  -3  -1   5        0.08       -0.22      0.25 o 
  -2  -1   5       13.37       11.79      0.58 o 
  -1  -1   5       14.06       14.22      0.38 o 
   0  -1   5      285.37      310.04      2.14 o 
   1  -1   5      313.45      319.75      2.15 o 
   2  -1   5       13.75       13.05      0.38 o 
   3  -1   5       14.58       14.19      0.64 o 
   4  -1   5       14.98       15.20      0.79 o 
  -3   0   5        8.49        7.91      0.68 o 
  -2   0   5       60.99       68.58      0.91 o 
  -1   0   5       10.55       11.50      0.25 o 
   0   0   5      139.99      139.66      1.22 o 
   1   0   5      248.02      266.33      1.84 o 
   2   0   5      152.61      157.68      1.36 o 
   3   0   5       68.38       63.98      1.32 o 
   4   0   5        2.60        2.40      0.36 o 
  -3   1   5        1.48        1.26      0.21 o 
  -2   1   5        9.30        9.25      0.34 o 
  -1   1   5      153.70      175.80      1.12 o 
   0   1   5       86.51       91.51      0.78 o 
   1   1   5       62.68       62.77      0.48 o 
   2   1   5      186.14      189.48      1.53 o 
   3   1   5        5.97        5.99      0.43 o 
   4   1   5        7.44        7.56      0.59 o 
  -3   2   5       25.62       25.67      0.63 o 
  -2   2   5       34.61       34.68      0.62 o 
  -1   2   5       52.90       53.42      0.53 o 
   0   2   5      923.20      948.50      5.05 o 
   1   2   5      222.08      226.48      1.23 o 
   2   2   5        6.02        5.34      0.23 o 
   3   2   5        7.89        8.06      0.31 o 
   4   2   5        0.46        0.63      0.29 o 
  -3   3   5       11.93       11.89      0.45 o 
  -2   3   5        4.78        5.33      0.27 o 
  -1   3   5       34.80       33.96      0.42 o 
   0   3   5       58.46       63.81      0.72 o 
   1   3   5      226.55      226.79      1.25 o 
   2   3   5        0.62        1.11      0.20 o 
   3   3   5       12.71       11.52      0.38 o 
   4   3   5        4.20        4.45      0.47 o 
  -3   4   5        3.60        4.05      0.45 o 
  -2   4   5      233.85      240.67      2.93 o 
  -1   4   5       80.28       83.62      0.95 o 
   0   4   5       65.10       75.81      0.85 o 
   1   4   5      454.03      463.16      2.58 o 
   2   4   5        5.30        4.93      0.23 o 
   3   4   5       33.06       34.39      0.67 o 
   4   4   5        0.10        0.44      0.26 o 
  -3   5   5        0.03       -0.03      0.21 o 
  -2   5   5       43.61       46.36      1.20 o 
  -1   5   5       73.73       69.61      0.90 o 
   0   5   5       83.40       78.53      1.23 o 
   1   5   5      143.46      148.19      1.80 o 
   2   5   5        2.33        2.25      0.18 o 
   3   5   5        8.07        7.86      0.33 o 
   4   5   5       14.93       16.14      0.84 o 
  -3   6   5        7.33        7.97      0.64 o 
  -2   6   5        6.50        5.62      0.47 o 
  -1   6   5      265.61      266.56      2.13 o 
   0   6   5       25.03       23.89      0.71 o 
   1   6   5       37.24       39.21      0.90 o 
   2   6   5       31.77       32.25      0.87 o 
   3   6   5        8.23        8.39      0.37 o 
   4   6   5       16.89       17.42      0.62 o 
  -2   7   5       25.02       27.26      1.00 o 
  -1   7   5      245.10      255.66      3.09 o 
   0   7   5      109.52      105.75      1.67 o 
   1   7   5       75.46       75.22      1.38 o 
   2   7   5       22.78       23.88      0.79 o 
   3   7   5        5.24        6.20      0.48 o 
  -2   8   5        1.56        1.73      0.34 o 
  -1   8   5       50.67       52.39      1.32 o 
   0   8   5      239.90      240.72      2.90 o 
   1   8   5        8.13        9.57      0.54 o 
   2   8   5        0.30        0.59      0.22 o 
   3   8   5        0.15        0.13      0.23 o 
  -1   9   5       12.32       13.59      0.70 o 
   0   9   5        5.32        6.12      0.49 o 
   1   9   5       82.49       86.84      1.68 o 
   2   9   5        4.77        4.98      0.47 o 
   3   9   5        0.00       -0.03      0.23 o 
  -1  10   5        1.87        1.63      0.36 o 
   0  10   5       23.57       23.52      0.92 o 
   1  10   5        8.47        8.60      0.58 o 
   2  10   5       18.33       20.38      0.90 o 
   0  11   5        0.12       -0.16      0.19 o 
   1  11   5       13.86       13.89      0.77 o 
   2  11   5        0.72        0.34      0.31 o 
  -1 -10   6        0.55        0.49      0.36 o 
   0 -10   6        4.04        3.30      0.44 o 
  -2  -9   6       17.86       18.16      0.67 o 
  -1  -9   6       10.23       10.81      0.76 o 
   0  -9   6       11.85       12.17      0.70 o 
   1  -9   6       15.28       14.56      0.75 o 
  -2  -8   6        3.53        3.87      0.95 o 
  -1  -8   6       22.01       21.00      0.79 o 
   0  -8   6        8.42        8.61      0.62 o 
   1  -8   6       32.87       33.36      1.07 o 
   2  -8   6        2.50        2.86      0.40 o 
  -2  -7   6       10.07       10.32      0.86 o 
  -1  -7   6       15.33       16.24      0.52 o 
   0  -7   6       86.41       88.18      1.74 o 
   1  -7   6       25.26       25.25      0.91 o 
   2  -7   6        8.68        8.90      0.59 o 
  -3  -6   6        5.02        6.17      0.71 o 
  -2  -6   6        2.86        2.84      0.50 o 
  -1  -6   6       24.01       23.91      0.82 o 
   0  -6   6       14.32       13.63      0.70 o 
   1  -6   6       81.34       79.54      1.56 o 
   2  -6   6       62.10       62.32      1.43 o 
   3  -6   6       10.47       10.49      0.67 o 
  -3  -5   6       27.99       29.75      1.22 o 
  -2  -5   6        7.49        8.99      0.73 o 
  -1  -5   6        7.79        6.74      0.66 o 
   0  -5   6       57.01       56.99      1.29 o 
   1  -5   6       25.14       24.23      0.81 o 
   2  -5   6       68.52       62.62      1.39 o 
   3  -5   6        4.71        4.43      0.47 o 
  -3  -4   6        1.14        0.15      0.39 o 
  -2  -4   6        2.89        2.36      0.48 o 
  -1  -4   6       23.13       21.23      0.91 o 
   0  -4   6      140.86      141.92      1.22 o 
   1  -4   6       29.35       28.78      0.84 o 
   2  -4   6        8.19        8.21      0.50 o 
   3  -4   6       87.24       89.04      1.79 o 
  -3  -3   6        5.70        5.85      0.59 o 
  -2  -3   6       10.80       11.61      0.72 o 
  -1  -3   6      206.15      216.18      2.82 o 
   0  -3   6      119.74      123.00      1.05 o 
   1  -3   6      120.70      119.73      1.26 o 
   2  -3   6       24.63       25.27      0.56 o 
   3  -3   6       75.42       84.59      1.70 o 
  -3  -2   6       23.60       23.34      0.97 o 
  -2  -2   6       24.01       23.93      0.89 o 
  -1  -2   6       12.80       11.54      0.68 o 
   0  -2   6      200.14      185.84      1.62 o 
   1  -2   6       52.30       57.41      0.79 o 
   2  -2   6       18.75       19.20      0.47 o 
   3  -2   6        3.69        4.41      0.42 o 
   4  -2   6       23.88       25.14      1.04 o 
  -3  -1   6        4.53        4.50      0.48 o 
  -2  -1   6        1.51        1.61      0.36 o 
  -1  -1   6       18.95       20.20      0.50 o 
   0  -1   6      156.23      170.86      1.69 o 
   1  -1   6      182.34      201.16      1.63 o 
   2  -1   6        8.87        8.96      0.32 o 
   3  -1   6       10.68       11.64      0.60 o 
   4  -1   6       38.53       43.10      1.32 o 
  -3   0   6        6.30        6.25      0.37 o 
  -2   0   6       77.67       79.61      1.02 o 
  -1   0   6      174.76      177.83      1.22 o 
   0   0   6      122.38      130.42      1.22 o 
   1   0   6       95.83       93.05      0.97 o 
   2   0   6       86.95       89.81      1.02 o 
   3   0   6        0.06        0.01      0.12 o 
   4   0   6        9.93        8.88      0.64 o 
  -3   1   6       12.74       12.01      0.52 o 
  -2   1   6       22.61       21.20      0.51 o 
  -1   1   6      103.10       98.00      0.83 o 
   0   1   6       98.53      102.11      1.15 o 
   1   1   6      327.74      330.61      4.72 o 
   2   1   6       26.87       29.50      0.55 o 
   3   1   6       11.97       12.19      0.58 o 
   4   1   6        5.27        5.71      0.51 o 
  -3   2   6        2.10        1.89      0.28 o 
  -2   2   6       91.26       88.68      1.07 o 
  -1   2   6      201.65      209.09      1.32 o 
   0   2   6       20.12       21.05      0.55 o 
   1   2   6       88.31       91.41      0.67 o 
   2   2   6       31.72       32.63      0.79 o 
   3   2   6       16.49       17.58      0.47 o 
   4   2   6        6.40        6.45      0.54 o 
  -3   3   6        0.05       -0.21      0.15 o 
  -2   3   6        2.59        2.28      0.30 o 
  -1   3   6       58.01       54.48      0.59 o 
   0   3   6      125.90      141.84      0.92 o 
   1   3   6        2.43        2.14      0.15 o 
   2   3   6       47.55       48.24      0.54 o 
   3   3   6       19.13       18.37      0.67 o 
   4   3   6        4.45        4.01      0.45 o 
  -3   4   6       18.09       17.62      0.85 o 
  -2   4   6       46.95       42.97      1.13 o 
  -1   4   6       28.61       28.98      1.15 o 
   0   4   6       92.96       96.68      1.03 o 
   1   4   6      128.06      133.68      0.89 o 
   2   4   6       28.09       29.44      0.45 o 
   3   4   6        7.80        7.85      0.27 o 
   4   4   6        4.72        4.12      0.46 o 
  -3   5   6        3.19        2.87      0.40 o 
  -2   5   6       50.60       53.91      1.34 o 
  -1   5   6        8.90        9.30      0.34 o 
   0   5   6       99.09       97.58      1.09 o 
   1   5   6      119.44      122.96      1.60 o 
   2   5   6       88.04       90.15      1.41 o 
   3   5   6        8.52        8.32      0.29 o 
   4   5   6        0.02       -0.23      0.22 o 
  -2   6   6       32.39       31.99      1.06 o 
  -1   6   6      143.42      138.52      2.79 o 
   0   6   6        5.98        6.79      0.41 o 
   1   6   6       12.04       11.98      0.51 o 
   2   6   6       59.54       63.93      1.25 o 
   3   6   6        2.15        2.18      0.32 o 
  -2   7   6        5.28        5.26      0.51 o 
  -1   7   6       57.18       57.47      0.93 o 
   0   7   6       61.50       60.76      1.25 o 
   1   7   6       29.23       28.86      0.84 o 
   2   7   6        0.50        0.63      0.25 o 
   3   7   6       23.48       22.47      0.86 o 
  -2   8   6       18.56       20.70      0.93 o 
  -1   8   6        1.04        1.09      0.26 o 
   0   8   6      148.69      144.06      2.15 o 
   1   8   6        3.93        3.24      0.36 o 
   2   8   6       16.29       15.50      0.69 o 
   3   8   6        6.49        6.06      0.51 o 
  -1   9   6        3.65        3.72      0.43 o 
   0   9   6       26.26       25.51      0.89 o 
   1   9   6       65.76       65.96      1.46 o 
   2   9   6        1.41        1.52      0.33 o 
   3   9   6        7.57        7.46      0.59 o 
  -1  10   6        3.94        3.81      0.46 o 
   0  10   6       21.30       20.20      0.86 o 
   1  10   6      106.44      102.11      1.94 o 
   2  10   6        5.07        4.44      0.48 o 
   0  11   6        0.32        0.59      0.31 o 
   1  11   6        1.54        0.96      0.33 o 
  -1  -9   7       11.68       12.39      0.82 o 
   0  -9   7        5.50        5.98      0.57 o 
   1  -9   7        3.11        3.28      0.43 o 
  -2  -8   7       16.50       18.61      0.82 o 
  -1  -8   7        7.29        7.29      0.69 o 
   0  -8   7        2.71        2.49      0.42 o 
   1  -8   7       10.12       11.03      0.68 o 
   2  -8   7        9.70        9.24      0.64 o 
  -2  -7   7        6.96        6.58      0.71 o 
   0  -7   7       40.04       38.16      1.18 o 
   1  -7   7        8.80        9.30      0.59 o 
   2  -7   7        9.47        8.60      0.60 o 
  -2  -6   7        0.54        0.23      0.47 o 
  -1  -6   7       11.59       11.98      0.82 o 
   0  -6   7       44.41       43.28      1.22 o 
   1  -6   7        0.76        1.29      0.31 o 
   2  -6   7       23.94       23.79      0.91 o 
   3  -6   7        1.27        1.72      0.38 o 
  -3  -5   7       22.92       25.71      1.23 o 
  -2  -5   7        4.19        3.55      0.60 o 
  -1  -5   7       22.40       22.34      0.98 o 
   0  -5   7       54.96       58.15      1.35 o 
   1  -5   7      134.11      132.54      2.09 o 
   2  -5   7       29.84       28.31      0.95 o 
   3  -5   7        8.67        8.71      0.64 o 
  -3  -4   7       32.22       31.60      1.27 o 
  -2  -4   7       57.55       60.61      1.63 o 
  -1  -4   7       19.68       20.98      0.98 o 
   0  -4   7        7.92        6.33      0.52 o 
   1  -4   7      128.56      121.21      1.90 o 
   2  -4   7       54.28       49.68      1.22 o 
   3  -4   7       25.87       25.60      0.97 o 
  -3  -3   7        1.27        1.01      0.41 o 
  -2  -3   7       59.28       61.29      1.56 o 
  -1  -3   7        3.68        4.38      0.57 o 
   0  -3   7        0.69        0.93      0.18 o 
   1  -3   7       68.88       73.04      1.00 o 
   2  -3   7       14.27       13.69      0.60 o 
   3  -3   7       37.43       35.57      1.12 o 
  -3  -2   7        9.43        9.72      0.72 o 
  -2  -2   7       17.47       18.98      0.88 o 
  -1  -2   7       45.44       43.97      1.24 o 
   0  -2   7       24.35       23.29      0.88 o 
   1  -2   7       52.07       53.39      0.92 o 
   2  -2   7       67.40       63.64      0.93 o 
   3  -2   7        2.75        3.53      0.40 o 
  -3  -1   7        8.06        7.72      0.64 o 
  -2  -1   7       19.44       19.82      0.84 o 
  -1  -1   7       40.33       40.73      0.76 o 
   0  -1   7       52.21       54.17      0.81 o 
   1  -1   7      124.55      123.86      1.93 o 
   2  -1   7      182.31      182.37      1.68 o 
   3  -1   7        1.60        1.97      0.31 o 
   4  -1   7        2.91        4.08      0.48 o 
  -3   0   7        9.26        9.67      0.69 o 
  -2   0   7       69.40       68.76      0.99 o 
  -1   0   7       11.13       11.21      0.30 o 
   0   0   7        8.78        8.62      0.21 o 
   1   0   7      147.00      139.17      1.80 o 
   2   0   7       19.95       18.88      0.47 o 
   3   0   7        5.99        6.67      0.45 o 
   4   0   7        1.75        1.11      0.33 o 
  -3   1   7        0.86        0.53      0.20 o 
  -2   1   7        5.32        5.69      0.31 o 
  -1   1   7        1.78        1.45      0.24 o 
   0   1   7       43.84       43.38      0.48 o 
   1   1   7       16.33       15.36      0.39 o 
   2   1   7       76.31       77.59      0.97 o 
   3   1   7       18.02       18.14      0.49 o 
   4   1   7        4.42        4.34      0.47 o 
  -3   2   7        4.04        4.79      0.48 o 
  -2   2   7        4.56        5.53      0.31 o 
  -1   2   7       58.11       55.18      0.64 o 
   0   2   7      216.53      213.38      2.31 o 
   1   2   7        4.31        4.86      0.60 o 
   2   2   7       21.39       21.08      0.48 o 
   3   2   7       31.17       32.11      0.66 o 
   4   2   7        0.88        1.13      0.32 o 
  -3   3   7        4.39        4.37      0.46 o 
  -2   3   7        2.39        2.20      0.32 o 
  -1   3   7        8.07        9.83      0.34 o 
   0   3   7      102.15      108.70      0.82 o 
   1   3   7       74.60       75.05      0.64 o 
   2   3   7       68.00       66.86      0.88 o 
   3   3   7       20.37       20.42      0.53 o 
   4   3   7        6.81        6.98      0.56 o 
  -3   4   7        1.43        1.76      0.37 o 
  -2   4   7        4.73        4.27      0.41 o 
  -1   4   7       46.72       47.04      0.76 o 
   0   4   7       60.82       64.11      0.84 o 
   1   4   7        0.59        1.13      0.14 o 
   2   4   7       21.74       21.07      0.49 o 
   3   4   7       12.37       13.06      0.45 o 
   4   4   7        8.14        9.06      0.64 o 
  -2   5   7        2.92        2.69      0.35 o 
  -1   5   7       33.63       33.51      0.66 o 
   0   5   7       28.87       28.66      0.58 o 
   1   5   7        8.02        7.46      0.36 o 
   2   5   7        6.85        7.07      0.31 o 
   3   5   7        6.06        6.00      0.50 o 
  -2   6   7        1.33        1.85      0.35 o 
  -1   6   7       19.06       18.19      0.52 o 
   0   6   7       80.44       82.98      1.08 o 
   1   6   7       38.91       36.27      1.43 o 
   2   6   7        5.99        5.05      0.29 o 
   3   6   7        0.23        0.42      0.25 o 
  -2   7   7        0.36        0.06      0.20 o 
  -1   7   7       27.09       29.13      0.96 o 
   0   7   7       16.21       15.11      0.47 o 
   1   7   7        2.70        2.41      0.30 o 
   2   7   7       35.16       38.89      1.01 o 
   3   7   7        4.57        4.80      0.34 o 
  -1   8   7        3.87        3.64      0.42 o 
   0   8   7       14.83       14.91      0.68 o 
   1   8   7       17.70       19.05      0.73 o 
   2   8   7       11.27       11.62      0.61 o 
   3   8   7        5.47        4.76      0.47 o 
  -1   9   7        3.70        4.68      0.49 o 
   0   9   7       47.58       48.67      1.29 o 
   1   9   7       30.97       33.21      1.02 o 
   2   9   7        1.90        1.64      0.33 o 
   0  10   7        0.03        0.09      0.20 o 
   1  10   7       18.34       16.13      0.77 o 
   2  10   7        5.50        6.15      0.54 o 
   0  -9   8        9.18        9.34      0.71 o 
  -1  -8   8       14.41       14.73      0.90 o 
   0  -8   8       15.50       12.75      0.74 o 
   1  -8   8       29.42       33.93      1.19 o 
  -2  -7   8        3.75        4.58      0.71 o 
  -1  -7   8        4.75        5.14      0.64 o 
   0  -7   8       10.35        9.66      0.67 o 
   1  -7   8       14.74       13.81      0.76 o 
   2  -7   8        2.88        3.43      0.45 o 
  -2  -6   8       16.85       15.16      1.02 o 
  -1  -6   8       42.93       44.03      1.45 o 
   0  -6   8       54.70       47.96      1.33 o 
   1  -6   8        3.12        3.03      0.43 o 
   2  -6   8        0.39        0.51      0.27 o 
  -2  -5   8        9.35       11.01      0.91 o 
  -1  -5   8       25.39       25.62      1.09 o 
   0  -5   8       43.83       38.36      1.16 o 
   1  -5   8       45.73       44.74      1.21 o 
   2  -5   8        7.70        7.02      0.54 o 
   3  -5   8        5.38        6.44      0.58 o 
  -2  -4   8       59.09       56.57      1.64 o 
  -1  -4   8       11.16       10.82      0.78 o 
   0  -4   8       66.02       63.61      1.46 o 
   1  -4   8        0.26        0.89      0.25 o 
   2  -4   8        1.16        1.23      0.26 o 
   3  -4   8        1.40        1.95      0.37 o 
  -3  -3   8        8.14        9.66      0.81 o 
  -2  -3   8       96.53      100.12      2.13 o 
  -1  -3   8       10.85       13.75      0.85 o 
   0  -3   8       27.94       26.55      0.65 o 
   1  -3   8       50.84       47.19      0.93 o 
   2  -3   8       58.15       59.04      0.96 o 
   3  -3   8        2.59        2.75      0.39 o 
  -3  -2   8        6.38        6.80      0.68 o 
  -2  -2   8       35.77       37.28      1.26 o 
  -1  -2   8      206.41      202.78      2.76 o 
   0  -2   8       10.85       10.63      0.92 o 
   1  -2   8       54.81       49.19      0.83 o 
   2  -2   8        9.68       10.10      0.39 o 
   3  -2   8       21.26       23.19      0.91 o 
  -3  -1   8        2.35        2.24      0.46 o 
  -2  -1   8        2.37        1.96      0.45 o 
  -1  -1   8       36.86       39.42      0.80 o 
   0  -1   8       43.55       40.76      0.74 o 
   1  -1   8       14.97       15.45      0.44 o 
   2  -1   8       11.20       11.90      0.41 o 
   3  -1   8        6.64        7.25      0.53 o 
  -3   0   8       19.04       19.13      0.91 o 
  -2   0   8        9.59        9.42      0.41 o 
  -1   0   8       33.28       35.42      0.55 o 
   0   0   8      120.94      115.97      1.28 o 
   1   0   8       58.19       59.32      0.85 o 
   2   0   8        4.45        4.51      0.27 o 
   3   0   8        7.43        7.23      0.50 o 
   4   0   8        0.76        0.90      0.33 o 
  -3   1   8        0.98        0.96      0.30 o 
  -2   1   8        5.92        6.44      0.36 o 
  -1   1   8       24.59       25.25      0.46 o 
   0   1   8       27.87       27.76      0.41 o 
   1   1   8       26.93       28.17      0.55 o 
   2   1   8       81.94       84.62      1.07 o 
   3   1   8       12.08       12.01      0.64 o 
   4   1   8        0.64        0.41      0.29 o 
  -3   2   8        2.07        1.63      0.35 o 
  -2   2   8       42.70       40.73      1.10 o 
  -1   2   8      103.17      106.66      1.34 o 
   0   2   8       80.74       81.07      0.76 o 
   1   2   8       29.73       31.87      0.79 o 
   2   2   8       24.76       24.97      0.56 o 
   3   2   8        3.78        3.51      0.26 o 
   4   2   8        0.28        0.70      0.33 o 
  -2   3   8        2.23        3.06      0.36 o 
  -1   3   8       39.97       38.21      0.69 o 
   0   3   8       22.66       22.15      0.48 o 
   1   3   8       32.32       33.25      0.97 o 
   2   3   8       50.41       49.77      0.78 o 
   3   3   8        1.08        1.29      0.19 o 
   4   3   8        3.92        4.25      0.50 o 
  -2   4   8        1.91        1.58      0.31 o 
  -1   4   8       12.96       13.20      0.73 o 
   0   4   8       74.92       74.18      0.95 o 
   1   4   8       33.40       32.32      0.57 o 
   2   4   8       17.28       17.37      0.75 o 
   3   4   8       15.38       14.85      0.74 o 
  -2   5   8       17.08       15.05      0.74 o 
  -1   5   8        5.34        4.64      0.29 o 
   0   5   8       35.22       32.56      0.69 o 
   1   5   8       47.00       47.08      0.75 o 
   2   5   8       14.33       13.77      0.70 o 
   3   5   8        0.58        0.43      0.27 o 
  -2   6   8       19.31       19.95      0.89 o 
  -1   6   8       24.30       24.41      0.62 o 
   0   6   8       29.39       27.65      1.19 o 
   1   6   8       15.43       15.55      0.72 o 
   2   6   8        8.01        8.06      0.59 o 
   3   6   8        2.58        2.71      0.41 o 
  -1   7   8        3.03        2.53      0.37 o 
   0   7   8       41.83       40.29      0.80 o 
   1   7   8        0.26        0.17      0.13 o 
   2   7   8        5.35        5.39      0.33 o 
   3   7   8       12.28       12.85      0.80 o 
  -1   8   8        1.59        1.12      0.28 o 
   0   8   8       20.28       19.88      0.59 o 
   1   8   8       12.57       12.88      0.47 o 
   2   8   8        4.38        4.14      0.35 o 
   3   8   8        0.39        0.56      0.33 o 
   0   9   8        1.63        2.21      0.26 o 
   1   9   8        9.93        9.82      0.59 o 
   2   9   8        2.77        3.14      0.39 o 
   0  10   8        0.52        0.85      0.37 o 
   1  10   8        3.67        3.91      0.45 o 
   0  -8   9       12.75       13.14      0.78 o 
   1  -8   9        9.98       11.83      0.77 o 
  -1  -7   9       11.18        8.93      0.77 o 
   0  -7   9        1.34        1.52      0.36 o 
   1  -7   9        1.39        1.85      0.39 o 
  -2  -6   9        5.00        4.56      0.72 o 
  -1  -6   9        4.11        3.62      0.59 o 
   0  -6   9       56.57       50.38      1.44 o 
   1  -6   9       33.12       28.59      1.06 o 
   2  -6   9        7.73        7.75      0.62 o 
  -2  -5   9       12.91       11.79      0.96 o 
  -1  -5   9        7.71        9.76      0.79 o 
   0  -5   9        1.07        0.81      0.34 o 
   1  -5   9       32.34       32.15      1.07 o 
   2  -5   9       12.51       12.47      0.71 o 
  -2  -4   9       28.68       30.49      1.32 o 
  -1  -4   9       31.75       30.58      1.21 o 
   0  -4   9       21.42       19.07      0.83 o 
   1  -4   9      105.79       88.36      1.74 o 
   2  -4   9        4.14        4.71      0.45 o 
   3  -4   9        0.04       -0.19      0.22 o 
  -2  -3   9       13.56       12.98      0.93 o 
  -1  -3   9      100.40       98.20      2.04 o 
   0  -3   9       71.00       66.81      1.09 o 
   1  -3   9        8.14        8.13      0.45 o 
   2  -3   9       87.69       83.52      1.69 o 
   3  -3   9        8.11        8.34      0.64 o 
  -2  -2   9        6.13        6.63      0.70 o 
  -1  -2   9      166.56      166.17      1.86 o 
   0  -2   9       12.47       12.09      0.46 o 
   1  -2   9       17.66       17.53      0.53 o 
   2  -2   9        6.66        6.81      0.36 o 
   3  -2   9        8.51        9.50      0.63 o 
  -2  -1   9       27.93       28.44      1.14 o 
  -1  -1   9      137.28      132.81      2.51 o 
   0  -1   9      153.47      151.06      2.05 o 
   1  -1   9       61.83       57.51      0.92 o 
   2  -1   9       18.26       17.98      0.91 o 
   3  -1   9       17.88       19.39      0.84 o 
  -2   0   9        0.89        0.94      0.44 o 
  -1   0   9      152.85      149.16      1.25 o 
   0   0   9      491.89      470.99      3.28 o 
   1   0   9       13.08       12.65      0.48 o 
   2   0   9        6.04        6.99      0.34 o 
   3   0   9        6.73        7.09      0.37 o 
  -2   1   9       32.34       33.13      1.00 o 
  -1   1   9        8.85        8.84      0.30 o 
   0   1   9        9.63       10.13      0.38 o 
   1   1   9      160.88      155.32      1.51 o 
   2   1   9        4.95        4.64      0.29 o 
   3   1   9        3.59        3.83      0.29 o 
  -2   2   9       21.56       19.70      0.79 o 
  -1   2   9       26.35       23.53      0.55 o 
   0   2   9       63.81       57.59      1.34 o 
   1   2   9       81.07       81.19      1.39 o 
   2   2   9       40.51       37.24      0.71 o 
   3   2   9        2.18        2.20      0.27 o 
  -2   3   9        1.45        1.61      0.31 o 
  -1   3   9       50.72       46.34      0.80 o 
   0   3   9       26.40       27.88      0.70 o 
   1   3   9        0.72        0.78      0.25 o 
   2   3   9       35.68       37.68      1.14 o 
   3   3   9       30.38       30.77      0.70 o 
  -2   4   9        5.47        5.45      0.49 o 
  -1   4   9       32.49       30.55      1.38 o 
   0   4   9       15.69       15.98      0.60 o 
   1   4   9       25.24       25.88      0.94 o 
   2   4   9       30.89       31.64      1.07 o 
   3   4   9        3.01        3.13      0.43 o 
  -2   5   9        4.25        4.91      0.50 o 
  -1   5   9        9.68        9.25      0.40 o 
   0   5   9       25.90       24.13      0.65 o 
   1   5   9       16.52       16.56      0.78 o 
   2   5   9        4.93        5.28      0.50 o 
   3   5   9        0.58        0.46      0.26 o 
  -1   6   9        8.97        7.18      0.53 o 
   0   6   9       13.55       12.12      0.45 o 
   1   6   9       16.79       17.00      0.50 o 
   2   6   9       10.24       11.76      0.72 o 
   3   6   9        2.85        2.33      0.42 o 
  -1   7   9       10.31       11.72      0.68 o 
   0   7   9       24.27       25.36      0.66 o 
   1   7   9       37.21       37.95      0.78 o 
   2   7   9       14.20       14.57      0.83 o 
   3   7   9        0.23        0.20      0.30 o 
  -1   8   9       12.88       14.31      0.76 o 
   0   8   9        5.82        5.92      1.09 o 
   1   8   9       10.77       11.59      0.47 o 
   2   8   9       17.44       18.41      0.94 o 
   0   9   9        0.11        0.14      0.18 o 
   1   9   9        9.90       10.06      0.59 o 
   2   9   9        0.39        0.60      0.34 o 
   0  -7  10        4.07        4.61      0.56 o 
   1  -7  10       31.63       33.55      1.25 o 
  -1  -6  10       25.70       23.89      1.12 o 
   0  -6  10        1.86        2.51      0.44 o 
   1  -6  10        2.63        2.49      0.43 o 
  -1  -5  10       11.27       10.44      0.81 o 
   0  -5  10       57.92       54.91      1.51 o 
   1  -5  10        1.51        1.09      0.30 o 
   2  -5  10       12.01       14.18      0.79 o 
  -2  -4  10        4.30        6.12      0.77 o 
  -1  -4  10        3.57        3.97      0.59 o 
   0  -4  10        8.09        8.44      0.65 o 
   1  -4  10       38.46       36.82      1.16 o 
   2  -4  10       12.15       10.50      0.65 o 
  -2  -3  10       38.49       41.77      1.56 o 
  -1  -3  10       28.47       26.31      1.13 o 
   0  -3  10       37.51       33.91      1.22 o 
   1  -3  10       57.56       52.34      0.99 o 
   2  -3  10       16.05       15.31      0.55 o 
   3  -3  10       26.84       26.94      1.08 o 
  -2  -2  10        5.28        4.80      0.66 o 
  -1  -2  10       21.00       19.92      0.84 o 
   0  -2  10        7.57        8.57      0.42 o 
   1  -2  10       25.71       24.25      0.65 o 
   2  -2  10       55.00       51.62      0.96 o 
   3  -2  10        3.33        3.54      0.43 o 
  -2  -1  10        2.71        3.44      0.61 o 
  -1  -1  10       43.61       47.78      1.50 o 
   0  -1  10      156.14      150.15      1.67 o 
   1  -1  10       26.79       26.27      0.66 o 
   2  -1  10        8.97        9.21      0.61 o 
   3  -1  10       55.81       59.16      1.51 o 
  -2   0  10       10.59       11.75      0.84 o 
  -1   0  10       27.52       28.22      0.72 o 
   0   0  10       69.20       71.93      1.07 o 
   1   0  10       21.89       21.80      0.58 o 
   2   0  10        7.27        6.67      0.63 o 
   3   0  10       18.27       18.08      0.58 o 
  -2   1  10       14.38       15.38      0.71 o 
  -1   1  10       15.50       15.98      0.77 o 
   0   1  10       51.66       53.58      1.29 o 
   1   1  10      268.32      269.95      2.25 o 
   2   1  10       20.37       21.36      0.58 o 
   3   1  10        5.76        5.79      0.36 o 
  -2   2  10        1.42        1.62      0.32 o 
  -1   2  10        9.50       11.20      0.64 o 
   0   2  10       72.22       70.34      1.59 o 
   1   2  10      261.64      266.20      3.50 o 
   2   2  10       49.65       50.65      0.88 o 
   3   2  10       11.33       12.73      0.63 o 
  -2   3  10        1.42        1.14      0.30 o 
  -1   3  10       44.02       43.25      0.81 o 
   0   3  10       29.85       29.76      1.03 o 
   1   3  10        2.46        2.74      0.38 o 
   2   3  10      110.77      111.62      2.15 o 
   3   3  10       12.54       11.55      0.70 o 
  -2   4  10        2.62        2.90      0.41 o 
  -1   4  10        6.17        5.39      0.62 o 
   0   4  10       15.65       14.76      0.75 o 
   1   4  10       99.14       96.11      1.96 o 
   2   4  10       20.78       21.41      0.93 o 
   3   4  10       14.10       14.84      0.81 o 
  -1   5  10       15.98       16.81      0.54 o 
   0   5  10       77.18       68.59      1.64 o 
   1   5  10        6.76        7.46      0.59 o 
   2   5  10       23.60       22.95      0.98 o 
   3   5  10       34.18       36.99      1.30 o 
  -1   6  10        6.51        6.23      0.51 o 
   0   6  10        2.54        1.97      0.23 o 
   1   6  10       34.43       33.43      1.19 o 
   2   6  10        3.35        4.12      0.51 o 
   3   6  10        5.52        5.57      0.59 o 
  -1   7  10       12.75       13.87      0.75 o 
   0   7  10        2.66        2.47      0.40 o 
   1   7  10       14.55       14.15      0.82 o 
   2   7  10        1.36        1.15      0.38 o 
   0   8  10        1.27        0.85      0.26 o 
   1   8  10       12.43       10.37      0.73 o 
   2   8  10        3.49        3.35      0.49 o 
   0  -6  11        1.33        2.64      0.48 o 
  -1  -5  11        1.07        1.36      0.46 o 
   0  -5  11        9.67        8.34      0.69 o 
   1  -5  11        5.36        5.43      0.57 o 
  -1  -4  11        8.78        8.29      0.74 o 
   0  -4  11       18.56       17.17      0.88 o 
   1  -4  11        2.97        3.04      0.44 o 
   2  -4  11       12.82       14.25      0.80 o 
  -1  -3  11        0.76        0.68      0.40 o 
   0  -3  11        2.26        1.83      0.26 o 
   1  -3  11       27.51       26.41      0.95 o 
   2  -3  11        9.35        8.93      0.46 o 
  -1  -2  11        4.75        4.33      0.57 o 
   0  -2  11       19.45       19.00      0.63 o 
   1  -2  11       49.11       48.56      1.03 o 
   2  -2  11        4.06        4.50      0.39 o 
  -1  -1  11       32.79       31.64      0.83 o 
   0  -1  11       45.79       45.20      0.92 o 
   1  -1  11        5.29        5.65      0.36 o 
   2  -1  11       32.16       32.37      0.83 o 
   3  -1  11        1.80        1.06      0.33 o 
  -1   0  11        2.50        3.30      0.45 o 
   0   0  11        9.37       10.28      0.45 o 
   1   0  11       24.82       23.73      0.63 o 
   2   0  11       31.57       30.99      0.75 o 
   3   0  11        6.29        6.71      0.41 o 
  -1   1  11        6.29        5.64      0.53 o 
   0   1  11       84.55       81.31      1.82 o 
   1   1  11       85.40       89.48      1.94 o 
   2   1  11        0.19        0.09      0.16 o 
   3   1  11        7.93        8.49      0.45 o 
  -1   2  11        1.12        0.83      0.31 o 
   0   2  11       26.13       26.56      1.03 o 
   1   2  11       40.22       38.27      1.23 o 
   2   2  11        7.59        6.45      0.57 o 
   3   2  11        9.87       10.72      0.70 o 
  -1   3  11       25.17       26.60      1.03 o 
   0   3  11        0.84        0.81      0.28 o 
   1   3  11        5.00        4.80      0.48 o 
   2   3  11       88.35       96.58      2.07 o 
   3   3  11        0.76        1.02      0.33 o 
  -1   4  11        7.85        8.88      0.65 o 
   0   4  11        2.93        3.07      0.42 o 
   1   4  11       17.27       17.35      0.86 o 
   2   4  11       19.37       18.08      0.92 o 
   3   4  11       21.14       21.92      1.02 o 
   0   5  11        8.67        8.98      0.65 o 
   1   5  11        1.65        1.17      0.31 o 
   2   5  11        2.70        2.80      0.45 o 
   0   6  11        2.25        3.19      0.44 o 
   1   6  11        5.86        6.06      0.57 o 
   2   6  11       10.08       11.20      0.75 o 
   0   7  11        5.98        6.34      0.61 o 
   1   7  11        8.71        8.03      0.68 o 
   2   7  11        5.18        4.43      0.55 o 
   0  -4  12        7.79        7.67      0.65 o 
   1  -4  12        1.79        2.39      0.42 o 
   0  -3  12        2.54        3.93      0.50 o 
   1  -3  12       12.89       13.33      0.80 o 
  -1  -2  12        8.30        7.88      0.71 o 
   0  -2  12        4.24        4.79      0.80 o 
   1  -2  12       13.22       13.71      0.56 o 
   2  -2  12        6.16        4.98      0.48 o 
  -1  -1  12        3.53        3.81      0.57 o 
   0  -1  12       27.84       26.99      0.75 o 
   1  -1  12        0.52        0.48      0.19 o 
   2  -1  12        2.66        2.56      0.28 o 
  -1   0  12        9.75       11.43      0.76 o 
   0   0  12        2.12        1.83      0.39 o 
   1   0  12       13.54       12.09      0.48 o 
   2   0  12       10.71       11.75      0.50 o 
  -1   1  12        0.39        0.34      0.29 o 
   0   1  12        0.26        0.47      0.29 o 
   1   1  12        0.35        0.57      0.29 o 
   2   1  12       18.99       19.97      0.97 o 
  -1   2  12        1.21        1.34      0.37 o 
   0   2  12       13.73       13.73      0.80 o 
   1   2  12        5.87        5.39      0.53 o 
   2   2  12       14.71       15.32      0.87 o 
  -1   3  12        3.81        3.48      0.46 o 
   0   3  12        1.12        1.07      0.34 o 
   1   3  12        8.56        8.49      0.67 o 
   2   3  12        7.49        7.39      0.66 o 
   0   4  12        9.44        8.31      0.66 o 
   1   4  12       11.02       12.31      0.78 o 
   2   4  12       25.00       26.95      1.15 o 
   0   5  12        4.56        4.75      0.54 o 
   1   5  12        4.40        3.98      0.51 o 
   2   5  12        8.53        8.94      0.72 o 
   1   6  12       20.17       19.36      1.01 o 
   0  -1  13        6.38        7.08      0.68 o 
   1  -1  13       11.28       13.18      0.55 o 
   0   0  13       20.71       19.86      1.02 o 
   1   0  13       14.83       17.62      0.98 o 
   0   1  13       11.06       11.03      0.77 o 
   1   1  13       16.67       13.94      0.86 o 
   0   2  13        7.81        8.96      0.72 o 
   1   2  13        9.97       10.54      0.75 o 
   0   3  13       15.39       13.59      0.85 o 
   1   3  13        1.60        1.73      0.41 o 
   1   4  13        3.11        3.99      0.53 o 
                                                 
